# Supplementary material for: Crystal structure of 2-(p-tol­yl)-6-(tri­fluoro­meth­yl)benzo[b]thio­phene-3-carbo­nitrile
Source: Acta Crystallogr E Crystallogr Commun. 2015 May 9;71(Pt 6):o382. doi: 10.1107/S2056989015008671 (PMC4459355; doi:10.1107/S2056989015008671)
Supplement: Supplementary file 1 [file e-71-0o382-sup1.cif]

##############################################################################
#                                                                            #
# This CIF contains the data in a paper accepted for publication in          #
# Acta Crystallographica Section E. It conforms to the requirements of       #
# Notes for Authors for Acta Crystallographica Section E, and has been       #
# peer reviewed under the auspices of the IUCr Commission on Journals.       #
#                                                                            #
# Full details of the Crystallographic Information File format               #
# are given in the paper "The Crystallographic Information File (CIF):       #
# a New Standard Archive File for Crystallography" by S. R. Hall, F. H.      #
# Allen and I. D. Brown [Acta Cryst. (1991), A47, 655-685].                  #
#                                                                            #
# The current version of the core CIF dictionary is obtainable from          #
# ftp://ftp.iucr.org/pub/cif_core.dic.                                       #
#                                                                            #
# Software is freely available for graphical display of the structure(s)     #
# in this CIF. For information consult the CIF software page                 #
# http://www.iucr.org/resources/cif/software.                                #
#                                                                            #
# This file may be used for bona fide research purposes within the           #
# scientific community so long as proper attribution is given to the journal # 
# article from which it was obtained.                                        #
#                                                                            #
##############################################################################
data_global
_audit_creation_method     'PLATON <TABLE ACC> option'
_journal_date_recd_electronic     2015-04-30
_journal_date_accepted     2015-05-05
_journal_name_full     'Acta Crystallographica, Section E'
_journal_year     2015
_journal_volume     71
_journal_issue      6
_journal_page_first     o382
_journal_page_last     o382
_journal_paper_category     HO
_journal_paper_doi     10.1107/S2056989015008671
_journal_coeditor_code     HB7416
_publ_contact_author_name     'Dr Ananda, S.'
_publ_contact_author_address
;
Department of Studies Chemistry,
University of Mysore, Manasagangotri,
Mysore 570 006,
India
;
_publ_contact_author_email     'sananda@yahoo.com'
_publ_contact_author_fax     '+91-821 2419200'
_publ_contact_author_phone     '+91-821 2419661'
_publ_section_title
;
Crystal structure of
2-(<i>p</i>-tolyl)-6-(trifluoromethyl)benzo[<i>b</i>]thiophene-3-carbonitrile
;
loop_
    _publ_author_name
    _publ_author_address
    'Sandhya, N. C.'
;
Department of Studies in Chemistry,
University of Mysore,
Manasagangotri,
Mysore 570 006, India
;
    'Naveen, S.'
;
Institution of Excellence,
University of Mysore,
Manasagangotri,
Mysore 570 006, India
;
    'Lokanath, N. K.'
;
Department of Studies in Physics,
University of Mysore,
Manasagangotri,
Mysore 570 006, India
;
    'Ananda, S.'
;
Department of Studies in Chemistry,
University of Mysore,
Manasagangotri,
Mysore 570 006, India
;
data_I
_database_code_depnum_ccdc_archive 'CCDC 1063141'
_chemical_name_systematic
;
2-(<i>p</i>-Tolyl)-6-(trifluoromethyl)benzo[<i>b</i>]thiophene-3-carbonitrile
;
_chemical_formula_moiety     'C17 H10 F3 N S'
_chemical_formula_sum     'C17 H10 F3 N S'
_chemical_formula_iupac     'C17 H10 F3 N S'
_chemical_formula_weight     317.33
_symmetry_cell_setting     monoclinic
_symmetry_space_group_name_H-M     'P 21/c'
_symmetry_space_group_name_Hall     '-P 2ybc'
loop_
    _symmetry_equiv_pos_site_id
    _symmetry_equiv_pos_as_xyz
    1 x,y,z
    2 -x,1/2+y,1/2-z
    3 -x,-y,-z
    4 x,1/2-y,1/2+z
_cell_length_a     13.7576(5)
_cell_length_b     14.5343(6)
_cell_length_c     7.1353(3)
_cell_angle_alpha     90
_cell_angle_beta     92.817(3)
_cell_angle_gamma     90
_cell_volume     1425.03(10)
_cell_formula_units_Z     4
_cell_measurement_reflns_used     2316
_cell_measurement_theta_min     6.44
_cell_measurement_theta_max     64.66
_cell_measurement_temperature     293
_cell_special_details
;
;
_exptl_crystal_description     'block '
_exptl_crystal_colour     'colourless'
_exptl_crystal_size_max     0.30
_exptl_crystal_size_mid     0.27
_exptl_crystal_size_min     0.25
_exptl_crystal_size_rad     ?
_exptl_crystal_density_diffrn     1.479
_exptl_crystal_density_meas     ?
_exptl_crystal_density_method     'Not Measured'
_exptl_crystal_F_000     648
_exptl_absorpt_coefficient_mu     2.294
_exptl_absorpt_correction_type     multi-scan
_exptl_absorpt_process_details
;
(SADABS; Bruker, 2013)
;
_exptl_absorpt_correction_T_min     0.546
_exptl_absorpt_correction_T_max     0.598
_exptl_special_details
;
;
_diffrn_ambient_temperature     296
_diffrn_radiation_type     'CuK\a'
_diffrn_radiation_wavelength     1.54178
_diffrn_radiation_source     'Rotating Anode'
_diffrn_radiation_monochromator     'graphite'
_diffrn_measurement_device_type     'Bruker X8 Proteum'
_diffrn_measurement_method     '\f and \w scans'
_diffrn_detector_area_resol_mean     18.4
_diffrn_reflns_number     7045
_diffrn_reflns_av_R_equivalents     0.0632
_diffrn_reflns_av_sigmaI/netI     0.0734
_diffrn_reflns_theta_min     6.44
_diffrn_reflns_theta_max     64.66
_diffrn_reflns_theta_full     64.66
_diffrn_measured_fraction_theta_max     0.964
_diffrn_measured_fraction_theta_full     0.964
_diffrn_reflns_limit_h_min     -15
_diffrn_reflns_limit_h_max     15
_diffrn_reflns_limit_k_min     -15
_diffrn_reflns_limit_k_max     16
_diffrn_reflns_limit_l_min     -8
_diffrn_reflns_limit_l_max     6
_diffrn_reflns_reduction_process
;
;
_refine_special_details
;
Refinement on <i>F</i>^2^ for ALL reflections except those flagged by the user
for potential systematic errors. Weighted <i>R</i>-factors <i>wR</i> and all
goodnesses of fit <i>S</i> are based on <i>F</i>^2^, conventional
<i>R</i>-factors <i>R</i> are based on <i>F</i>, with <i>F</i> set to zero for
negative <i>F</i>^2^. The observed criterion of <i>F</i>^2^ > \s(<i>F</i>^2^)
is used only for calculating -<i>R</i>-factor-obs <i>etc</i>. and is not
relevant to the choice of reflections for refinement. <i>R</i>-factors based
on <i>F</i>^2^ are statistically about twice as large as those based on
<i>F</i>, and <i>R</i>-factors based on ALL data will be even larger.
;
_reflns_number_total     2316
_reflns_number_gt     1860
_reflns_threshold_expression     I>2\s(I)
_refine_ls_structure_factor_coef     Fsqd
_refine_ls_matrix_type     full
_refine_ls_R_factor_all     0.0682
_refine_ls_R_factor_gt     0.0526
_refine_ls_wR_factor_gt     0.1294
_refine_ls_wR_factor_ref     0.1406
_refine_ls_goodness_of_fit_ref     1.063
_refine_ls_restrained_S_all     1.063
_refine_ls_number_reflns     2316
_refine_ls_number_parameters     200
_refine_ls_number_restraints     0
_refine_ls_number_constraints     ?
_refine_ls_hydrogen_treatment     constr
_refine_ls_weighting_scheme     calc
_refine_ls_weighting_details
         'calc w=1/[\s^2^(Fo^2^)+(0.0726P)^2^+0.2459P] where P=(Fo^2^+2Fc^2^)/3'
_atom_sites_solution_hydrogens     geom
_atom_sites_solution_primary     direct
_atom_sites_solution_secondary     difmap
_refine_ls_shift/su_max     0.000
_refine_ls_shift/su_mean     0.000
_refine_diff_density_max     0.432
_refine_diff_density_min     -0.400
_refine_ls_extinction_method     'none'
_refine_ls_abs_structure_details     ?
_refine_ls_abs_structure_Flack     .
loop_
    _atom_type_symbol
    _atom_type_description
    _atom_type_scat_dispersion_real
    _atom_type_scat_dispersion_imag
    _atom_type_scat_source
    C C 0.0181 0.0091 ' International Tables Vol C Tables 4.2.6.8 and 6.1.1.4'
    H H 0.0000 0.0000 ' International Tables Vol C Tables 4.2.6.8 and 6.1.1.4'
    F F 0.0727 0.0534 ' International Tables Vol C Tables 4.2.6.8 and 6.1.1.4'
    N N 0.0311 0.0180 ' International Tables Vol C Tables 4.2.6.8 and 6.1.1.4'
    S S 0.3331 0.5567 ' International Tables Vol C Tables 4.2.6.8 and 6.1.1.4'
_computing_data_collection
;
APEX2 (Bruker, 2013)
;
_computing_cell_refinement
;
SAINT (Bruker, 2013)
;
_computing_data_reduction
;
SAINT (Bruker, 2013)
;
_computing_structure_solution
;
SHELXS97 (Sheldrick, 2008)
;
_computing_structure_refinement
;
SHELXL97 (Sheldrick, 2008)
;
_computing_molecular_graphics
;
PLATON (Spek, 2009)
;
_computing_publication_material
;
PLATON (Spek, 2009)
;
loop_
    _atom_site_type_symbol
    _atom_site_label
    _atom_site_fract_x
    _atom_site_fract_y
    _atom_site_fract_z
    _atom_site_U_iso_or_equiv
    _atom_site_thermal_displace_type
    _atom_site_calc_flag
    _atom_site_refinement_flags
    _atom_site_occupancy
    _atom_site_disorder_assembly
    _atom_site_disorder_group
    S S1 0.51842(5) 0.17833(5) 0.23250(10) 0.0214(2) Uani d . 1.000 . .
    F F13 0.10569(13) -0.01265(15) 0.0632(4) 0.0518(8) Uani d . 1.000 . .
    F F14 0.14077(13) 0.11887(16) -0.0469(3) 0.0450(7) Uani d . 1.000 . .
    F F15 0.11752(13) 0.10360(17) 0.2439(3) 0.0484(8) Uani d . 1.000 . .
    N N11 0.64047(19) -0.14957(19) 0.3600(4) 0.0297(9) Uani d . 1.000 . .
    C C2 0.4251(2) 0.0996(2) 0.1944(4) 0.0202(9) Uani d . 1.000 . .
    C C3 0.3272(2) 0.1178(2) 0.1485(4) 0.0212(9) Uani d . 1.000 . .
    C C4 0.2634(2) 0.0444(2) 0.1373(4) 0.0210(9) Uani d . 1.000 . .
    C C5 0.2957(2) -0.0459(2) 0.1679(4) 0.0217(9) Uani d . 1.000 . .
    C C6 0.3920(2) -0.0643(2) 0.2103(4) 0.0203(8) Uani d . 1.000 . .
    C C7 0.4583(2) 0.0087(2) 0.2249(4) 0.0178(8) Uani d . 1.000 . .
    C C8 0.5601(2) 0.0069(2) 0.2816(4) 0.0174(8) Uani d . 1.000 . .
    C C9 0.6018(2) 0.0928(2) 0.2949(4) 0.0183(8) Uani d . 1.000 . .
    C C10 0.6079(2) -0.0785(2) 0.3267(4) 0.0204(9) Uani d . 1.000 . .
    C C12 0.1574(2) 0.0636(2) 0.0993(4) 0.0253(9) Uani d . 1.000 . .
    C C16 0.7014(2) 0.1180(2) 0.3613(4) 0.0182(8) Uani d . 1.000 . .
    C C17 0.7798(2) 0.0588(2) 0.3430(4) 0.0198(9) Uani d . 1.000 . .
    C C18 0.8717(2) 0.0826(2) 0.4144(4) 0.0236(9) Uani d . 1.000 . .
    C C19 0.8890(2) 0.1655(2) 0.5074(4) 0.0235(9) Uani d . 1.000 . .
    C C20 0.8107(2) 0.2255(2) 0.5220(4) 0.0217(9) Uani d . 1.000 . .
    C C21 0.7190(2) 0.2025(2) 0.4506(4) 0.0194(8) Uani d . 1.000 . .
    C C22 0.9878(2) 0.1887(2) 0.5939(5) 0.0306(10) Uani d . 1.000 . .
    H H3 0.30560 0.17760 0.12600 0.0250 Uiso c R 1.000 . .
    H H5 0.25120 -0.09410 0.15940 0.0260 Uiso c R 1.000 . .
    H H6 0.41310 -0.12450 0.22910 0.0240 Uiso c R 1.000 . .
    H H17 0.77040 0.00260 0.28230 0.0240 Uiso c R 1.000 . .
    H H18 0.92320 0.04210 0.39990 0.0280 Uiso c R 1.000 . .
    H H20 0.82050 0.28200 0.58110 0.0260 Uiso c R 1.000 . .
    H H21 0.66800 0.24390 0.46190 0.0230 Uiso c R 1.000 . .
    H H22A 0.99640 0.15870 0.71340 0.0460 Uiso c R 1.000 . .
    H H22B 0.99300 0.25410 0.61070 0.0460 Uiso c R 1.000 . .
    H H22C 1.03700 0.16810 0.51280 0.0460 Uiso c R 1.000 . .
loop_
    _atom_site_aniso_label
    _atom_site_aniso_U_11
    _atom_site_aniso_U_22
    _atom_site_aniso_U_33
    _atom_site_aniso_U_12
    _atom_site_aniso_U_13
    _atom_site_aniso_U_23
    S1 0.0194(4) 0.0164(4) 0.0281(4) -0.0001(3) -0.0009(3) 0.0010(3)
    F13 0.0215(9) 0.0385(13) 0.0941(17) -0.0028(9) -0.0107(10) -0.0047(12)
    F14 0.0293(10) 0.0607(15) 0.0442(12) 0.0123(10) -0.0052(9) 0.0178(11)
    F15 0.0285(10) 0.0782(17) 0.0390(11) 0.0161(10) 0.0059(9) -0.0160(11)
    N11 0.0321(15) 0.0196(16) 0.0369(16) 0.0022(12) -0.0027(12) 0.0019(13)
    C2 0.0237(15) 0.0198(16) 0.0171(14) -0.0014(12) 0.0024(11) -0.0003(13)
    C3 0.0214(14) 0.0211(17) 0.0210(14) 0.0051(12) 0.0011(12) -0.0005(13)
    C4 0.0223(15) 0.0258(17) 0.0149(13) -0.0007(13) 0.0005(11) -0.0005(13)
    C5 0.0244(15) 0.0211(17) 0.0196(14) -0.0038(12) -0.0001(12) -0.0010(13)
    C6 0.0268(15) 0.0145(15) 0.0198(14) -0.0004(12) 0.0026(12) 0.0003(12)
    C7 0.0216(14) 0.0207(16) 0.0111(13) 0.0011(12) 0.0023(11) 0.0016(12)
    C8 0.0203(14) 0.0170(15) 0.0149(13) 0.0012(12) 0.0017(11) -0.0007(12)
    C9 0.0220(14) 0.0191(16) 0.0142(13) 0.0006(12) 0.0041(11) -0.0006(12)
    C10 0.0199(14) 0.0220(18) 0.0191(15) -0.0039(13) -0.0011(12) -0.0006(13)
    C12 0.0240(15) 0.0254(18) 0.0265(16) 0.0002(13) 0.0002(13) -0.0017(14)
    C16 0.0206(14) 0.0174(16) 0.0166(13) -0.0004(12) 0.0005(11) 0.0015(12)
    C17 0.0219(15) 0.0169(16) 0.0209(14) -0.0001(12) 0.0034(12) -0.0013(13)
    C18 0.0229(15) 0.0240(17) 0.0241(15) 0.0042(13) 0.0026(12) -0.0007(13)
    C19 0.0237(15) 0.0293(18) 0.0175(14) -0.0019(13) 0.0003(12) 0.0033(13)
    C20 0.0240(15) 0.0223(17) 0.0187(14) -0.0044(13) 0.0011(12) -0.0009(13)
    C21 0.0204(14) 0.0186(16) 0.0195(14) 0.0003(12) 0.0032(11) 0.0022(13)
    C22 0.0251(16) 0.037(2) 0.0295(16) 0.0014(14) -0.0015(13) -0.0015(16)
_geom_special_details
;
Bond distances, angles <i>etc</i>. have been calculated using the rounded
fractional coordinates. All su's are estimated from the variances of the
(full) variance-covariance matrix. The cell e.s.d.'s are taken into account in
the estimation of distances, angles and torsion angles
;
loop_
    _geom_bond_atom_site_label_1
    _geom_bond_atom_site_label_2
    _geom_bond_site_symmetry_1
    _geom_bond_site_symmetry_2
    _geom_bond_distance
    _geom_bond_publ_flag
    S1 C2 . . 1.731(3) n
    S1 C9 . . 1.735(3) n
    F13 C12 . . 1.335(4) n
    F14 C12 . . 1.328(4) n
    F15 C12 . . 1.326(4) n
    N11 C10 . . 1.146(4) n
    C2 C3 . . 1.396(4) no
    C2 C7 . . 1.411(4) no
    C3 C4 . . 1.381(4) no
    C4 C5 . . 1.399(4) no
    C4 C12 . . 1.496(4) no
    C5 C6 . . 1.371(4) no
    C6 C7 . . 1.400(4) no
    C7 C8 . . 1.439(4) no
    C8 C9 . . 1.375(4) no
    C8 C10 . . 1.434(4) no
    C9 C16 . . 1.474(4) no
    C16 C17 . . 1.391(4) no
    C16 C21 . . 1.399(4) no
    C17 C18 . . 1.384(4) no
    C18 C19 . . 1.390(4) no
    C19 C20 . . 1.394(4) no
    C19 C22 . . 1.503(4) no
    C20 C21 . . 1.378(4) no
    C3 H3 . . 0.9300 no
    C5 H5 . . 0.9300 no
    C6 H6 . . 0.9300 no
    C17 H17 . . 0.9300 no
    C18 H18 . . 0.9300 no
    C20 H20 . . 0.9300 no
    C21 H21 . . 0.9300 no
    C22 H22A . . 0.9600 no
    C22 H22B . . 0.9600 no
    C22 H22C . . 0.9600 no
loop_
    _geom_angle_atom_site_label_1
    _geom_angle_atom_site_label_2
    _geom_angle_atom_site_label_3
    _geom_angle_site_symmetry_1
    _geom_angle_site_symmetry_2
    _geom_angle_site_symmetry_3
    _geom_angle
    _geom_angle_publ_flag
    C2 S1 C9 . . . 92.44(14) n
    S1 C2 C3 . . . 127.7(2) n
    S1 C2 C7 . . . 111.3(2) n
    C3 C2 C7 . . . 121.0(3) no
    C2 C3 C4 . . . 118.1(3) no
    C3 C4 C5 . . . 121.3(3) no
    C3 C4 C12 . . . 118.5(3) no
    C5 C4 C12 . . . 120.2(3) no
    C4 C5 C6 . . . 120.9(3) no
    C5 C6 C7 . . . 119.2(3) no
    C2 C7 C6 . . . 119.6(3) no
    C2 C7 C8 . . . 111.3(2) no
    C6 C7 C8 . . . 129.0(3) no
    C7 C8 C9 . . . 113.6(3) no
    C7 C8 C10 . . . 120.6(3) no
    C9 C8 C10 . . . 125.8(3) no
    S1 C9 C8 . . . 111.4(2) n
    S1 C9 C16 . . . 119.8(2) n
    C8 C9 C16 . . . 128.7(3) no
    N11 C10 C8 . . . 175.6(3) n
    F13 C12 F14 . . . 106.3(2) n
    F13 C12 F15 . . . 106.1(2) n
    F13 C12 C4 . . . 112.7(2) n
    F14 C12 F15 . . . 106.5(2) n
    F14 C12 C4 . . . 112.6(2) n
    F15 C12 C4 . . . 112.2(2) n
    C9 C16 C17 . . . 121.9(3) no
    C9 C16 C21 . . . 120.1(3) no
    C17 C16 C21 . . . 117.9(3) no
    C16 C17 C18 . . . 120.6(3) no
    C17 C18 C19 . . . 121.6(3) no
    C18 C19 C20 . . . 117.6(3) no
    C18 C19 C22 . . . 121.4(3) no
    C20 C19 C22 . . . 121.0(3) no
    C19 C20 C21 . . . 121.2(3) no
    C16 C21 C20 . . . 121.1(3) no
    C2 C3 H3 . . . 121.00 no
    C4 C3 H3 . . . 121.00 no
    C4 C5 H5 . . . 120.00 no
    C6 C5 H5 . . . 120.00 no
    C5 C6 H6 . . . 120.00 no
    C7 C6 H6 . . . 120.00 no
    C16 C17 H17 . . . 120.00 no
    C18 C17 H17 . . . 120.00 no
    C17 C18 H18 . . . 119.00 no
    C19 C18 H18 . . . 119.00 no
    C19 C20 H20 . . . 119.00 no
    C21 C20 H20 . . . 119.00 no
    C16 C21 H21 . . . 120.00 no
    C20 C21 H21 . . . 119.00 no
    C19 C22 H22A . . . 109.00 no
    C19 C22 H22B . . . 109.00 no
    C19 C22 H22C . . . 109.00 no
    H22A C22 H22B . . . 109.00 no
    H22A C22 H22C . . . 110.00 no
    H22B C22 H22C . . . 109.00 no
loop_
    _geom_torsion_atom_site_label_1
    _geom_torsion_atom_site_label_2
    _geom_torsion_atom_site_label_3
    _geom_torsion_atom_site_label_4
    _geom_torsion_site_symmetry_1
    _geom_torsion_site_symmetry_2
    _geom_torsion_site_symmetry_3
    _geom_torsion_site_symmetry_4
    _geom_torsion
    _geom_torsion_publ_flag
    C9 S1 C2 C3 . . . . 175.6(3) no
    C9 S1 C2 C7 . . . . -1.4(2) no
    C2 S1 C9 C8 . . . . 1.7(2) no
    C2 S1 C9 C16 . . . . -175.3(2) no
    S1 C2 C3 C4 . . . . -175.5(2) no
    C7 C2 C3 C4 . . . . 1.2(4) no
    S1 C2 C7 C6 . . . . 176.7(2) no
    S1 C2 C7 C8 . . . . 0.8(3) no
    C3 C2 C7 C6 . . . . -0.5(4) no
    C3 C2 C7 C8 . . . . -176.4(3) no
    C2 C3 C4 C5 . . . . -1.0(4) no
    C2 C3 C4 C12 . . . . 176.5(3) no
    C3 C4 C5 C6 . . . . 0.1(4) no
    C12 C4 C5 C6 . . . . -177.4(3) no
    C3 C4 C12 F13 . . . . 170.3(3) no
    C3 C4 C12 F14 . . . . 50.1(4) no
    C3 C4 C12 F15 . . . . -70.0(3) no
    C5 C4 C12 F13 . . . . -12.2(4) no
    C5 C4 C12 F14 . . . . -132.4(3) no
    C5 C4 C12 F15 . . . . 107.5(3) no
    C4 C5 C6 C7 . . . . 0.7(4) no
    C5 C6 C7 C2 . . . . -0.5(4) no
    C5 C6 C7 C8 . . . . 174.6(3) no
    C2 C7 C8 C9 . . . . 0.5(4) no
    C2 C7 C8 C10 . . . . 177.7(3) no
    C6 C7 C8 C9 . . . . -175.0(3) no
    C6 C7 C8 C10 . . . . 2.2(5) no
    C7 C8 C9 S1 . . . . -1.6(3) no
    C7 C8 C9 C16 . . . . 175.2(3) no
    C10 C8 C9 S1 . . . . -178.6(2) no
    C10 C8 C9 C16 . . . . -1.8(5) no
    S1 C9 C16 C17 . . . . -154.1(2) no
    S1 C9 C16 C21 . . . . 27.8(4) no
    C8 C9 C16 C17 . . . . 29.4(5) no
    C8 C9 C16 C21 . . . . -148.7(3) no
    C9 C16 C17 C18 . . . . -177.0(3) no
    C21 C16 C17 C18 . . . . 1.2(4) no
    C9 C16 C21 C20 . . . . 176.8(3) no
    C17 C16 C21 C20 . . . . -1.5(4) no
    C16 C17 C18 C19 . . . . 0.4(4) no
    C17 C18 C19 C20 . . . . -1.8(4) no
    C17 C18 C19 C22 . . . . 176.6(3) no
    C18 C19 C20 C21 . . . . 1.5(4) no
    C22 C19 C20 C21 . . . . -176.9(3) no
    C19 C20 C21 C16 . . . . 0.1(4) no
loop_
    _geom_hbond_atom_site_label_D
    _geom_hbond_atom_site_label_H
    _geom_hbond_atom_site_label_A
    _geom_hbond_site_symmetry_A
    _geom_hbond_distance_DH
    _geom_hbond_distance_HA
    _geom_hbond_distance_DA
    _geom_hbond_angle_DHA
    _geom_hbond_publ_flag
    C3 H3 N11 2_655 0.93 2.62 3.411(4) 143 yes
    C22 H22C F15 1_655 0.96 2.45 3.375(4) 162 yes
_iucr_refine_instructions_details
;
;
