# Supplementary material for: Crystal structure of 2-(p-tol­yl)-6-(tri­fluoro­meth­yl)benzo[b]thio­phene-3-carbo­nitrile
Source: Acta Crystallogr E Crystallogr Commun. 2015 May 9;71(Pt 6):o382. doi: 10.1107/S2056989015008671 (PMC4459355; doi:10.1107/S2056989015008671)
Supplement: Supplementary file 2 [file e-71-0o382-Isup2.hkl]

# 
# h,k,l, Fc-squared, Fo-squared, sigma(Fo-squared) and status flag 
# 
data_I
_shelx_title ' san1_a.res in P2(1)/c' 
_shelx_refln_list_code          4 
_shelx_F_calc_maximum      327.93 
_exptl_crystal_F_000       648.00 
_reflns_d_resolution_high  0.8530 
 
loop_ 
 _symmetry_equiv_pos_as_xyz 
 'x, y, z' 
 '-x, y+1/2, -z+1/2' 
 '-x, -y, -z' 
 'x, -y-1/2, z-1/2' 
 
_cell_length_a    13.7576 
_cell_length_b    14.5343 
_cell_length_c     7.1353 
_cell_angle_alpha  90.000 
_cell_angle_beta   92.817 
_cell_angle_gamma  90.000 
 
_shelx_F_squared_multiplier     1.000 
 
loop_ 
 _refln_index_h 
 _refln_index_k 
 _refln_index_l 
 _refln_F_squared_calc 
 _refln_F_squared_meas 
 _refln_F_squared_sigma 
 _refln_observed_status 
   2   0   0      136.53      130.06     12.09 o 
   3   0   0     4904.10     3067.07    230.48 o 
   4   0   0     4775.89     5355.92    399.71 o 
   5   0   0     4555.49     4567.88    345.01 o 
   6   0   0      101.72       51.93     17.78 o 
   7   0   0     3450.62     4110.65    222.27 o 
   8   0   0     3834.51     3498.43    154.81 o 
   9   0   0      173.62      155.96     14.34 o 
  10   0   0     1652.30     1533.89    161.48 o 
  11   0   0       71.97       75.49     14.87 o 
  12   0   0      512.78      596.81     46.77 o 
  13   0   0       38.41       90.34     27.74 o 
  14   0   0       50.60       39.12     22.76 o 
  15   0   0       52.39       45.05     16.51 o 
   2   1   0        6.34       -2.80      3.29 o 
   3   1   0      736.69      459.47     31.30 o 
   4   1   0      171.69      217.33     13.95 o 
   5   1   0     4155.22     4451.93    238.17 o 
   6   1   0      240.66      305.88     41.26 o 
   7   1   0      782.42      783.20     36.57 o 
   8   1   0      184.00      186.12     16.59 o 
   9   1   0       30.06       37.10      6.94 o 
  10   1   0     1125.12     1063.48     45.67 o 
  11   1   0     2711.81     2582.74    101.58 o 
  12   1   0      115.40       98.85     14.55 o 
  13   1   0      530.89      529.89     34.25 o 
  14   1   0      217.78      228.59     22.12 o 
  15   1   0      253.40      258.26     28.83 o 
   1   2   0      283.91      298.36     13.84 o 
   2   2   0      616.75      363.05     23.63 o 
   3   2   0      382.87      358.25     43.31 o 
   4   2   0     5435.37     5799.80    305.77 o 
   5   2   0       30.21       20.55      9.52 o 
   6   2   0     6476.35     7244.06    384.49 o 
   7   2   0     1347.05     1449.04     61.60 o 
   8   2   0        1.90        1.85     12.31 o 
   9   2   0      666.75      625.07     35.58 o 
  10   2   0       57.96       65.35      9.68 o 
  11   2   0       23.79       30.00      8.76 o 
  12   2   0      168.98      132.31     13.50 o 
  13   2   0      135.69      114.71     13.11 o 
  14   2   0      114.20      124.10     13.89 o 
  15   2   0       37.43       26.13     12.74 o 
   1   3   0     2370.98     2053.73    196.09 o 
   2   3   0     1362.16     1164.99     86.84 o 
   3   3   0      641.00      677.38     29.60 o 
   4   3   0      629.71      668.82     42.72 o 
   5   3   0      867.71      846.42     54.06 o 
   6   3   0      725.95      781.11     54.03 o 
   7   3   0      438.39      475.93     26.05 o 
   8   3   0       21.38       23.43      8.87 o 
   9   3   0      734.18      739.73     40.22 o 
  10   3   0       18.80       31.56     10.44 o 
  11   3   0      246.83      253.24     22.18 o 
  12   3   0      210.90      193.87     14.55 o 
  13   3   0      127.34      134.79     12.66 o 
  14   3   0      248.68      265.63     19.70 o 
  15   3   0        9.90       -6.87     12.52 o 
   0   4   0     4223.26     3995.48    210.50 o 
   1   4   0      119.87      122.63     13.32 o 
   2   4   0       20.74       43.39      7.04 o 
   3   4   0      368.41      380.51     29.49 o 
   4   4   0     5540.74     6329.93    334.95 o 
   5   4   0      162.46      194.29     34.50 o 
   6   4   0      879.61      916.02     49.31 o 
   7   4   0      246.87      281.24     17.86 o 
   8   4   0     1234.66     1267.01     53.08 o 
   9   4   0       72.69       81.99     10.90 o 
  10   4   0        0.04        9.92      8.14 o 
  11   4   0     1775.78     1359.30     93.40 o 
  12   4   0        0.05       -6.54      7.67 o 
  13   4   0        3.13        6.28     10.04 o 
  14   4   0       64.06       40.47     15.09 o 
  15   4   0       54.67       50.00     13.20 o 
   1   5   0     2651.10     2949.39    158.95 o 
   2   5   0       14.84       25.45     14.23 o 
   3   5   0       11.96       24.19     10.06 o 
   4   5   0      127.10      120.99     17.08 o 
   5   5   0     1911.85     2067.99    118.95 o 
   6   5   0      903.29      981.00     35.33 o 
   7   5   0      131.11      111.05     11.52 o 
   8   5   0        0.83       -1.39      7.07 o 
   9   5   0      314.97      285.48     20.52 o 
  10   5   0      713.90      768.41     38.30 o 
  11   5   0       32.95       32.16     10.94 o 
  12   5   0       58.36       50.60      8.81 o 
  13   5   0      763.40      780.30     33.72 o 
  14   5   0       81.20       74.71     10.60 o 
  15   5   0       50.64       46.60     11.35 o 
   0   6   0       85.01       71.85     17.07 o 
   1   6   0      739.05      751.78     48.78 o 
   2   6   0     5602.42     5833.61    309.80 o 
   3   6   0      413.40      595.21     70.42 o 
   4   6   0     4009.93     4382.89    238.42 o 
   5   6   0     3760.14     4186.45    129.62 o 
   6   6   0      696.26      633.90     34.77 o 
   7   6   0     1013.79     1020.76     44.54 o 
   8   6   0       96.44       84.39     11.48 o 
   9   6   0      341.74      431.09     26.47 o 
  10   6   0       32.59       23.96     10.12 o 
  11   6   0      926.48      858.92     70.85 o 
  12   6   0        3.74       -1.13      7.46 o 
  13   6   0       58.60       36.56      8.98 o 
  14   6   0        0.89       -7.30      7.30 o 
  15   6   0      172.50      186.37     28.45 o 
   1   7   0     1268.92     1281.66     78.22 o 
   2   7   0      686.01      588.84     56.55 o 
   3   7   0     2833.81     2829.51     96.83 o 
   4   7   0       39.61       17.43      6.63 o 
   5   7   0       20.36       15.81      7.67 o 
   6   7   0     2480.17     2379.84    108.15 o 
   7   7   0       27.97       44.15      9.90 o 
   8   7   0      874.97      810.63     38.91 o 
   9   7   0      449.94      420.84     26.72 o 
  10   7   0       97.78      104.78     13.93 o 
  11   7   0     1062.00     1029.47     60.87 o 
  12   7   0      193.94      204.79     14.89 o 
  13   7   0      255.10      252.89     16.37 o 
  14   7   0      256.39      227.35     19.10 o 
   0   8   0      439.99      358.72     33.60 o 
   1   8   0      480.91      479.55     33.52 o 
   2   8   0      175.99      114.82     11.49 o 
   3   8   0       63.65       71.39     10.26 o 
   4   8   0     2618.68     2416.30     94.95 o 
   5   8   0       91.86      109.08     12.13 o 
   6   8   0      144.83      144.64     16.47 o 
   7   8   0      404.84      417.29     28.48 o 
   8   8   0     1139.32     1195.39     53.14 o 
   9   8   0     1783.16     1885.00    102.94 o 
  10   8   0      528.70      539.89     32.55 o 
  11   8   0       58.10       68.94     13.98 o 
  12   8   0       36.23       38.08      8.51 o 
  13   8   0       63.03       64.52     10.37 o 
  14   8   0        5.28       17.82     24.90 o 
   1   9   0      182.51      208.83     24.65 o 
   2   9   0      263.99      229.75     26.40 o 
   3   9   0       18.24       28.71      8.84 o 
   4   9   0       46.08       46.96      8.14 o 
   5   9   0       19.79       32.48     10.18 o 
   6   9   0        7.93        8.93      9.16 o 
   7   9   0      188.04      202.84     17.57 o 
   8   9   0       19.58       25.36     10.80 o 
   9   9   0     1368.85     1650.58     70.39 o 
  10   9   0      276.06      276.07     25.16 o 
  11   9   0       91.63      122.34     14.52 o 
  12   9   0      194.59      211.44     15.97 o 
  13   9   0       57.41       82.32     12.07 o 
   0  10   0     1164.19     1289.54    113.11 o 
   1  10   0       73.53       67.54     17.35 o 
   2  10   0     1261.01     1219.31     75.95 o 
   3  10   0      378.18      362.42     22.64 o 
   4  10   0       35.92       28.10      8.97 o 
   5  10   0      270.74      281.65     21.24 o 
   6  10   0      104.59      123.24     17.40 o 
   7  10   0      659.00      696.60     38.43 o 
   8  10   0        4.16       -5.45      9.90 o 
   9  10   0      246.84      234.31     19.98 o 
  10  10   0       96.88      106.90     19.64 o 
  11  10   0        2.79       -2.77      9.08 o 
  12  10   0        7.62        8.19      7.48 o 
   1  11   0        0.46      -12.80     13.08 o 
   2  11   0      105.45      107.25     14.04 o 
   3  11   0      139.63      167.64     17.31 o 
   4  11   0      227.38      203.85     16.86 o 
   5  11   0        1.64        5.17     11.98 o 
   6  11   0       51.15       42.91     14.63 o 
   7  11   0        0.18       -3.11     10.44 o 
   8  11   0      302.35      329.77     25.32 o 
   9  11   0      124.20      114.16     17.05 o 
  10  11   0      324.51      296.30     23.86 o 
  11  11   0       12.15        6.81      7.55 o 
  12  11   0      245.36      238.47     32.37 o 
   0  12   0      525.04      593.20     71.85 o 
   1  12   0      497.95      564.92     35.68 o 
   2  12   0     2865.56     3036.66    138.01 o 
   3  12   0     1005.19     1085.68     56.02 o 
   4  12   0      189.78      209.85     20.10 o 
   5  12   0       11.43       13.11     13.54 o 
   6  12   0       48.25       57.73     18.11 o 
   7  12   0      277.64      304.35     24.34 o 
   8  12   0      368.92      421.44     28.98 o 
   9  12   0       96.14       82.50     19.92 o 
  10  12   0       40.48       28.12     12.71 o 
  11  12   0        2.61       -4.14      8.20 o 
   1  13   0        0.05        6.07      7.17 o 
   2  13   0      102.09       88.38     14.49 o 
   3  13   0      418.89      408.94     30.35 o 
   4  13   0       18.69       48.57     18.86 o 
   5  13   0       16.68        4.73     19.92 o 
   6  13   0      285.04      279.76     28.35 o 
   7  13   0       43.19       73.26     13.00 o 
   8  13   0      222.25      215.02     44.10 o 
   9  13   0      621.80      566.17     54.77 o 
  10  13   0      134.35      102.43     17.07 o 
   0  14   0      154.62      131.65     18.82 o 
   1  14   0      168.29      185.72     16.07 o 
   2  14   0      301.03      278.73     21.66 o 
   3  14   0       77.83       86.88     17.45 o 
   4  14   0      843.83      894.30     49.41 o 
   5  14   0     1050.96     1057.27     66.95 o 
   6  14   0      253.95      286.56     27.61 o 
   7  14   0        8.28        6.18     29.17 o 
   8  14   0       85.56        6.40     26.32 o 
   1  15   0        4.55        9.41      7.46 o 
   2  15   0      643.82      617.58     38.97 o 
   3  15   0        0.25       -8.21      8.52 o 
   4  15   0        6.99        7.00     11.32 o 
   5  15   0      260.39      318.49     40.55 o 
   6  15   0        4.10       18.97     14.23 o 
   0  16   0      484.10      453.31     35.37 o 
   1  16   0      128.07      139.01     19.18 o 
   2  16   0       92.72       99.32     11.25 o 
   3  16   0      107.47      110.75     22.76 o 
   4  16   0      316.58      300.35     72.91 o 
   5  16   0       99.63       98.88     21.34 o 
 -15   1   1      249.15      229.08     18.69 o 
 -14   1   1        9.24       -8.58      9.36 o 
 -13   1   1       16.13       10.19     10.27 o 
 -12   1   1     1202.27     1169.97     51.00 o 
 -11   1   1       43.80       37.20      9.21 o 
 -10   1   1        7.06        8.71      7.07 o 
  -9   1   1       94.37       88.92      9.90 o 
  -8   1   1      159.20      145.15     12.19 o 
  -7   1   1       66.81       77.46     10.85 o 
  -6   1   1     1228.51     1384.39     82.74 o 
  -5   1   1     1809.30     1875.67    105.63 o 
  -4   1   1      125.93      131.23     14.06 o 
  -3   1   1      766.74      785.96     32.36 o 
  -2   1   1      324.73      357.10     15.64 o 
  -1   1   1     1446.17     1531.61     66.26 o 
   0   1   1      748.04      751.40     28.54 o 
   1   1   1       41.73       43.26      3.07 o 
   2   1   1     1499.11     1609.98     60.64 o 
   3   1   1     1641.38     1696.71     64.99 o 
   4   1   1     2936.08     2964.27    112.48 o 
   5   1   1      916.25     1053.06     63.88 o 
   6   1   1     1606.11     1697.12     98.83 o 
   7   1   1     1033.88      955.29     42.39 o 
   8   1   1       14.14       19.97      6.29 o 
   9   1   1       85.42       83.98      8.82 o 
  10   1   1      364.64      385.48     20.50 o 
  11   1   1       46.70       42.61     10.03 o 
  12   1   1      139.84      165.68     17.95 o 
  13   1   1       40.80       44.16     13.22 o 
  14   1   1       82.90       74.03     15.23 o 
  15   1   1      146.73      158.49     15.91 o 
 -15   2   1        0.09       12.39     10.64 o 
 -14   2   1        0.08       -8.65      8.65 o 
 -13   2   1       44.00       20.91      9.50 o 
 -12   2   1       37.17       27.06     10.95 o 
 -11   2   1      473.37      484.88     28.19 o 
 -10   2   1       99.82      104.72     11.60 o 
  -9   2   1       27.97       26.40      9.55 o 
  -8   2   1      400.94      438.89     31.73 o 
  -7   2   1       19.56       27.18      7.05 o 
  -6   2   1     3196.36     3374.08    185.10 o 
  -5   2   1     1875.77     1952.42    109.91 o 
  -4   2   1      801.58      899.77     54.07 o 
  -3   2   1     5896.20     6114.95    226.35 o 
  -2   2   1     3012.04     3117.65    115.95 o 
  -1   2   1    15044.73    14796.37    622.95 o 
   0   2   1    10994.04    10401.71    379.83 o 
   1   2   1     2766.99     2731.67    101.46 o 
   2   2   1     6727.56     7131.42    261.38 o 
   3   2   1     4668.21     4802.00    178.08 o 
   4   2   1      532.20      541.41     25.04 o 
   5   2   1     7748.83     8078.07    425.74 o 
   6   2   1     1748.28     1964.35    113.65 o 
   7   2   1       31.44       44.91     10.22 o 
   8   2   1      652.83      583.94     24.14 o 
   9   2   1      276.62      303.77     16.96 o 
  10   2   1     1223.46     1235.94     52.60 o 
  11   2   1      428.46      416.33     24.60 o 
  12   2   1        0.10        0.29      7.66 o 
  13   2   1      345.87      373.28     24.29 o 
  14   2   1       25.28       38.27     12.99 o 
  15   2   1       35.16        4.28     12.93 o 
 -15   3   1       78.30       83.75     10.17 o 
 -14   3   1      547.17      540.08     29.76 o 
 -13   3   1       37.30       43.72     11.29 o 
 -12   3   1      964.16      856.53     97.33 o 
 -11   3   1     3647.70     3357.51    244.88 o 
 -10   3   1      821.85      868.95     46.38 o 
  -9   3   1     1594.06     1501.57     67.85 o 
  -8   3   1       25.38       23.70      7.36 o 
  -7   3   1      754.84      757.64     32.38 o 
  -6   3   1     2618.04     2802.99    156.68 o 
  -5   3   1      174.33      188.66     20.83 o 
  -4   3   1       33.94        7.82      6.83 o 
  -3   3   1     1434.34     1569.39     87.02 o 
  -2   3   1     1289.90     1356.30     53.08 o 
  -1   3   1     5043.00     5029.11    186.07 o 
   0   3   1     6622.97     6638.64    282.52 o 
   1   3   1       12.17        7.16      3.51 o 
   2   3   1      418.83      455.02     33.07 o 
   3   3   1      397.40      464.00     21.47 o 
   4   3   1       81.60       87.52     10.57 o 
   5   3   1     1223.00     1369.00     81.21 o 
   6   3   1      377.94      405.59     32.72 o 
   7   3   1      132.83       92.27     10.57 o 
   8   3   1     1214.89     1160.34     56.52 o 
   9   3   1      581.82      561.91     28.43 o 
  10   3   1     5686.22     5794.17    218.16 o 
  11   3   1       20.32       12.45      8.03 o 
  12   3   1      248.32      201.61     14.86 o 
  13   3   1      929.99      924.76     37.91 o 
  14   3   1       60.12       77.50     19.51 o 
  15   3   1      701.29      742.08     84.30 o 
 -15   4   1       68.68       62.68      9.70 o 
 -14   4   1      117.30      149.94     14.32 o 
 -13   4   1        4.93       -2.28     12.88 o 
 -12   4   1      333.81      310.50     19.09 o 
 -11   4   1      759.11      752.25     63.35 o 
 -10   4   1      735.92      734.58     35.57 o 
  -9   4   1      416.45      418.55     24.89 o 
  -8   4   1       16.73       17.35      8.53 o 
  -7   4   1      395.90      407.13     26.56 o 
  -6   4   1      747.70      739.44     36.73 o 
  -5   4   1     2311.91     2435.48    136.31 o 
  -4   4   1       56.22       48.34     12.80 o 
  -3   4   1      192.00      228.90     20.98 o 
  -2   4   1     2221.91     2138.83    165.03 o 
  -1   4   1     5164.95     5124.56    220.50 o 
   0   4   1       33.07       44.95      6.10 o 
   1   4   1     5881.27     6094.25    226.17 o 
   2   4   1     1030.57     1137.47     46.40 o 
   3   4   1      220.83      211.19     15.68 o 
   4   4   1     3230.11     3338.96    181.08 o 
   5   4   1      875.21      959.40     69.00 o 
   6   4   1      433.70      472.64     23.73 o 
   7   4   1     1044.50     1028.34     43.82 o 
   8   4   1      223.99      272.22     18.75 o 
   9   4   1     3328.02     3467.80    134.26 o 
  10   4   1      409.94      431.29     22.44 o 
  11   4   1      159.21      159.99     18.35 o 
  12   4   1      181.81      190.56     15.80 o 
  13   4   1      158.86      158.59     13.81 o 
  14   4   1       17.65       23.83      9.26 o 
  15   4   1        4.79       21.30     13.32 o 
 -15   5   1      270.41      293.82     23.71 o 
 -14   5   1       71.38       62.43     11.36 o 
 -13   5   1       73.85       88.31     11.82 o 
 -12   5   1       26.74       27.49     13.73 o 
 -11   5   1        1.46        1.53      9.06 o 
 -10   5   1      198.53      215.99     17.68 o 
  -9   5   1       51.87       43.01      9.39 o 
  -8   5   1     1004.12     1038.60     45.41 o 
  -7   5   1     1496.29     1488.82     60.90 o 
  -6   5   1       37.01       44.33      8.31 o 
  -5   5   1     1302.22     1394.35     73.46 o 
  -4   5   1       43.75       54.48     13.08 o 
  -3   5   1      420.60      448.57     32.92 o 
  -2   5   1      288.96      290.94     35.57 o 
  -1   5   1      312.52      313.71     36.28 o 
   0   5   1      545.50      654.17     41.48 o 
   1   5   1       63.10       64.36     10.81 o 
   2   5   1       38.73       26.56      7.72 o 
   3   5   1      225.60      180.20     15.83 o 
   4   5   1      932.80     1078.03     66.89 o 
   5   5   1       21.66       22.90      8.05 o 
   6   5   1     2565.49     2635.68     92.69 o 
   7   5   1        9.24       18.38      7.83 o 
   8   5   1      273.96      284.77     19.63 o 
   9   5   1      279.22      318.28     21.57 o 
  10   5   1      139.47      141.55     12.79 o 
  11   5   1       22.27        4.23      7.87 o 
  12   5   1       85.89      105.98     12.13 o 
  13   5   1      165.38      153.81     14.42 o 
  14   5   1      916.35     1024.67     44.42 o 
  15   5   1       26.97       23.47     23.47 o 
 -15   6   1        5.20        5.69     16.36 o 
 -14   6   1       97.71       93.16     11.17 o 
 -13   6   1        0.19        2.30      7.82 o 
 -12   6   1      136.43      127.74     14.31 o 
 -11   6   1      189.31      193.14     17.28 o 
 -10   6   1       72.95       69.33     11.16 o 
  -9   6   1      185.80      199.23     17.11 o 
  -8   6   1      125.54      124.34     13.03 o 
  -7   6   1      808.56      760.17     35.28 o 
  -6   6   1      331.60      388.32     21.32 o 
  -5   6   1      394.66      451.32     21.00 o 
  -4   6   1     2210.10     2340.95    107.45 o 
  -3   6   1      119.33      150.10     27.03 o 
  -2   6   1      177.54      142.27     25.61 o 
  -1   6   1      186.22      185.66     20.37 o 
   0   6   1       20.82       44.96     11.81 o 
   1   6   1      155.23      112.39     15.84 o 
   2   6   1        0.79       -5.31     12.09 o 
   3   6   1     5174.61     5689.91    247.46 o 
   4   6   1      690.97      671.24     29.19 o 
   5   6   1      645.53      714.56     35.31 o 
   6   6   1     1330.55     1353.85     64.89 o 
   7   6   1      381.21      423.34     26.39 o 
   8   6   1      197.74      185.23     16.39 o 
   9   6   1       46.47       52.30     10.99 o 
  10   6   1     1626.84     1014.45    107.66 o 
  11   6   1       11.31        2.72      8.14 o 
  12   6   1      451.97      536.76     30.71 o 
  13   6   1        0.92       18.79      8.24 o 
  14   6   1       45.28       44.01      9.34 o 
 -14   7   1      108.89      112.31     10.04 o 
 -13   7   1        0.46       -0.48      6.96 o 
 -12   7   1      290.14      299.95     21.22 o 
 -11   7   1       89.87       78.68     11.91 o 
 -10   7   1      309.27      249.50     20.18 o 
  -9   7   1       59.59       68.52     12.39 o 
  -8   7   1       27.75       29.35     10.02 o 
  -7   7   1        2.09       -3.27      9.30 o 
  -6   7   1       12.73       11.32      8.06 o 
  -5   7   1        0.03       -2.04      7.22 o 
  -4   7   1       75.59       76.66     10.90 o 
  -3   7   1      304.41      325.91     30.68 o 
  -2   7   1       59.71       62.36     15.15 o 
  -1   7   1      254.45      303.75     41.97 o 
   0   7   1     1020.14     1213.27     74.18 o 
   1   7   1      869.44      966.12     72.56 o 
   2   7   1      287.39      316.15     19.85 o 
   3   7   1      348.89      330.75     21.08 o 
   4   7   1        8.36        1.81      7.00 o 
   5   7   1      129.69      108.08     13.93 o 
   6   7   1       21.31       16.42      9.06 o 
   7   7   1      150.66      194.33     19.52 o 
   8   7   1      320.86      390.93     29.32 o 
   9   7   1       62.65       59.59     21.42 o 
  10   7   1       77.91       72.62     13.80 o 
  11   7   1      174.98      150.25     16.33 o 
  12   7   1       18.69       18.56      9.20 o 
  13   7   1       98.60      116.87     12.18 o 
  14   7   1       23.39       22.87      8.47 o 
 -14   8   1       74.89       60.98     12.64 o 
 -13   8   1        2.70       16.63      7.09 o 
 -12   8   1       76.54       83.92     11.20 o 
 -11   8   1      128.61      135.14     14.98 o 
 -10   8   1       78.28       82.69     12.91 o 
  -9   8   1      249.57      230.56     19.47 o 
  -8   8   1       30.06       30.76     10.40 o 
  -7   8   1      134.55      142.77     19.00 o 
  -6   8   1        6.63        9.59      8.58 o 
  -5   8   1      152.96      157.12     14.22 o 
  -4   8   1     1937.53     1696.05     60.54 o 
  -3   8   1      278.72      318.00     19.10 o 
  -2   8   1      270.72      274.22     20.10 o 
  -1   8   1      125.69      156.70     12.26 o 
   0   8   1      388.43      362.59     23.64 o 
   1   8   1     2022.22     1978.21     80.64 o 
   2   8   1      155.13      236.86     19.61 o 
   3   8   1      959.45      838.78     44.53 o 
   4   8   1     1533.36     1838.52     86.49 o 
   5   8   1      218.87      247.84     21.36 o 
   6   8   1      365.08      387.43     28.32 o 
   7   8   1      517.53      509.62     34.93 o 
   8   8   1        1.01        3.95     10.63 o 
   9   8   1       89.38       67.07     13.90 o 
  10   8   1       87.09       62.59     10.86 o 
  11   8   1       21.76        4.70     10.29 o 
  12   8   1        0.53       -8.17      8.17 o 
  13   8   1      200.56      230.84     16.52 o 
 -13   9   1      149.40      149.38     11.83 o 
 -12   9   1      108.65       81.67     15.17 o 
 -11   9   1       30.42       62.96     10.34 o 
 -10   9   1       11.11       22.77      9.14 o 
  -9   9   1     2439.55     2498.64     89.94 o 
  -8   9   1      840.71      861.22     42.19 o 
  -7   9   1       72.98       91.54     12.84 o 
  -6   9   1      270.59      317.63     25.14 o 
  -5   9   1        0.71        3.59      9.13 o 
  -4   9   1     1900.78     1850.29     66.33 o 
  -3   9   1      237.74      218.29     28.65 o 
  -2   9   1      572.47      577.64     32.87 o 
  -1   9   1      458.90      414.15     30.73 o 
   0   9   1      163.31      141.56     21.37 o 
   1   9   1      449.78      506.82     41.67 o 
   2   9   1      105.45       75.15     16.80 o 
   3   9   1      718.00      826.60     58.40 o 
   4   9   1      195.27      245.04     23.05 o 
   5   9   1      301.52      350.68     24.72 o 
   6   9   1        4.32        9.63      9.73 o 
   7   9   1      376.10      371.26     30.21 o 
   8   9   1     4059.03     2887.98    133.85 o 
   9   9   1       71.51       57.70     13.92 o 
  10   9   1        1.60       -7.82      7.82 o 
  11   9   1      499.95      516.92     29.49 o 
  12   9   1       65.57       71.69     10.60 o 
  13   9   1      345.84      360.45     23.54 o 
 -12  10   1       10.31        9.57      9.49 o 
 -11  10   1       97.74       90.22     11.83 o 
 -10  10   1       35.98       33.90      9.91 o 
  -9  10   1      165.81      183.72     15.69 o 
  -8  10   1      540.54      524.71     31.49 o 
  -7  10   1       21.67       10.71     10.89 o 
  -6  10   1      610.78      601.54     63.56 o 
  -5  10   1      582.43      597.16     29.50 o 
  -4  10   1      227.51      207.38     19.04 o 
  -3  10   1     3209.96     3125.86    139.66 o 
  -2  10   1        7.11       12.50      8.39 o 
  -1  10   1        3.21        3.98      8.08 o 
   0  10   1      210.13      218.12     18.98 o 
   1  10   1      243.61      247.78     28.89 o 
   2  10   1     1677.66     1772.35    104.88 o 
   3  10   1     1138.29     1171.65     74.94 o 
   4  10   1      739.09      833.29     48.04 o 
   5  10   1      606.00      578.96     33.53 o 
   6  10   1      207.09      218.17     17.49 o 
   7  10   1     1292.91     1212.56     63.90 o 
   8  10   1       84.23      117.84     20.40 o 
   9  10   1       24.46       36.76     13.23 o 
  10  10   1      246.76      264.49     19.59 o 
  11  10   1       22.68       25.27      9.31 o 
  12  10   1      167.94      168.03     13.88 o 
 -12  11   1      516.97      453.06     55.49 o 
 -11  11   1      150.51      137.93     16.58 o 
 -10  11   1      797.14      855.95     62.94 o 
  -9  11   1       62.73       77.88     18.17 o 
  -8  11   1      163.58      159.78     18.28 o 
  -7  11   1      827.53      911.00     51.98 o 
  -6  11   1      213.01      208.45     22.92 o 
  -5  11   1      102.49       55.94     30.23 o 
  -4  11   1      185.16      180.48     18.32 o 
  -3  11   1      196.03      167.79     17.54 o 
  -2  11   1      408.52      461.53     31.47 o 
  -1  11   1      278.01      246.07     21.21 o 
   0  11   1       22.68       11.82     12.64 o 
   1  11   1       26.39       34.91     10.40 o 
   2  11   1      339.90      326.36     25.63 o 
   3  11   1       12.19        3.47      8.50 o 
   4  11   1       96.57       78.81     12.42 o 
   5  11   1      163.27      154.96     26.69 o 
   6  11   1      198.04      216.85     20.55 o 
   7  11   1      123.54       98.15     16.76 o 
   8  11   1       80.37      100.82     20.00 o 
   9  11   1      309.84      347.33     34.82 o 
  10  11   1      350.46      348.79     25.46 o 
  11  11   1      500.92      534.47     77.54 o 
 -10  12   1       55.69       66.44     15.92 o 
  -9  12   1      172.63      184.48     19.04 o 
  -8  12   1       23.87       32.40     12.79 o 
  -7  12   1       10.49       18.85     15.42 o 
  -6  12   1       25.31       14.94     27.03 o 
  -5  12   1      172.96      137.94     31.30 o 
  -4  12   1      158.62      158.05     17.69 o 
  -3  12   1      105.67      101.90     19.66 o 
  -2  12   1     2643.71     2624.59    145.51 o 
  -1  12   1     2231.71     1987.04    184.15 o 
   0  12   1     2015.20     1744.10    177.86 o 
   1  12   1     2504.44     1606.06     95.25 o 
   2  12   1        6.70       20.27      9.34 o 
   3  12   1        3.05        1.56      7.11 o 
   4  12   1      112.30      131.68     15.09 o 
   5  12   1      132.06      165.76     25.31 o 
   6  12   1       15.03       20.74     11.52 o 
   7  12   1       27.15       53.63     12.25 o 
   8  12   1      193.21      232.13     27.13 o 
   9  12   1       68.96       69.32     16.34 o 
  10  12   1      195.93      176.85     17.04 o 
  11  12   1       12.23       29.54     15.06 o 
  -8  13   1      142.03      162.25     30.36 o 
  -7  13   1      232.94      196.22     44.10 o 
  -6  13   1      132.54      128.39     31.30 o 
  -5  13   1       31.35       21.55     18.62 o 
  -4  13   1       60.79       57.61     12.40 o 
  -3  13   1       30.42       20.35     10.78 o 
  -2  13   1      267.55      237.47     24.95 o 
  -1  13   1       59.24       44.46     11.79 o 
   0  13   1      263.45      210.76     20.41 o 
   1  13   1      230.47      190.25     25.73 o 
   2  13   1       12.94        9.92      7.81 o 
   3  13   1      109.61       94.86     13.25 o 
   4  13   1      401.69      446.65     33.53 o 
   5  13   1       82.69       94.29     14.42 o 
   6  13   1       32.64       50.81     11.64 o 
   7  13   1       55.11       68.38     17.12 o 
   8  13   1       16.14       28.28     10.15 o 
   9  13   1       37.86        5.01     15.29 o 
  -8  14   1        1.48       -5.69     15.65 o 
  -7  14   1      132.69      148.67     24.19 o 
  -6  14   1       95.65      128.04     33.43 o 
  -5  14   1       38.99       34.14     29.88 o 
  -4  14   1       27.55       36.89     20.65 o 
  -3  14   1      130.74      114.83     15.50 o 
  -2  14   1      303.63      273.60     30.45 o 
  -1  14   1        3.40        5.79      9.47 o 
   0  14   1        5.46       -4.98      9.87 o 
   1  14   1      409.25      378.22     33.45 o 
   2  14   1      424.80      433.29     25.42 o 
   3  14   1        1.80       10.39     10.13 o 
   4  14   1      182.10      197.68     43.75 o 
   5  14   1       46.24        8.89     12.44 o 
   6  14   1       11.40       -8.27     35.57 o 
   7  14   1      134.40      132.95     23.96 o 
   8  14   1       34.29       32.53     18.35 o 
  -6  15   1       41.22       49.79     14.94 o 
  -5  15   1        6.56      -11.38     11.38 o 
  -4  15   1      348.13      368.97     60.79 o 
  -3  15   1        0.08       -3.27     11.00 o 
  -2  15   1        0.75        9.04      8.45 o 
  -1  15   1       14.37       15.24      8.56 o 
   0  15   1        0.48       -6.61      7.57 o 
   1  15   1      167.59      165.26     15.06 o 
   2  15   1       33.21       41.31      9.24 o 
   3  15   1      383.21      306.95     27.51 o 
   4  15   1      122.72      121.36     18.03 o 
   5  15   1       42.15       29.06     12.44 o 
   6  15   1        6.51       -0.50     11.95 o 
  -4  16   1       37.31       37.70     14.23 o 
  -3  16   1      117.84      101.85     12.44 o 
  -2  16   1       47.22       32.65      9.63 o 
  -1  16   1      523.86      554.09     42.59 o 
   0  16   1      426.31      466.80     27.65 o 
   1  16   1       56.95       57.86     10.17 o 
   2  16   1      150.25      188.68     36.63 o 
   3  16   1        1.07       17.31     10.82 o 
   4  16   1       43.02       24.31     11.80 o 
 -15   0   2       88.99       88.47     18.11 o 
 -14   0   2      211.66      189.50     17.69 o 
 -13   0   2      449.02      488.77     31.65 o 
 -12   0   2        1.11       -7.62     10.91 o 
 -11   0   2      474.44      501.14     40.29 o 
 -10   0   2       76.41       76.71     14.69 o 
  -9   0   2      107.50      112.77     18.14 o 
  -8   0   2        1.39       28.93      8.88 o 
  -7   0   2      124.01      113.53     12.79 o 
  -6   0   2       55.34       26.32     19.21 o 
  -5   0   2      106.64       88.92     19.21 o 
  -4   0   2      147.47      129.47     19.21 o 
  -3   0   2      423.53      402.91     26.23 o 
  -2   0   2    23645.51    23452.39   1712.08 o 
  -1   0   2   107540.27    71128.20   5177.44 o 
   1   0   2      299.95      303.75     24.19 o 
   2   0   2      268.10      264.62     24.90 o 
   3   0   2       71.94      110.26     17.07 o 
   4   0   2     4420.85     5224.39    391.17 o 
   5   0   2        4.86       24.90     15.65 o 
   6   0   2     1264.46     1621.03    137.29 o 
   7   0   2     2952.18     2620.09    117.42 o 
   8   0   2      141.87      147.27     17.92 o 
   9   0   2      830.74      829.48     64.02 o 
  10   0   2      197.61      252.30     25.73 o 
  11   0   2      106.47      110.30     19.14 o 
  12   0   2        5.26       23.95     14.47 o 
  13   0   2        7.81        3.53     11.44 o 
  14   0   2        1.30      -13.18     15.34 o 
  15   0   2        5.78        4.98     24.90 o 
 -15   1   2      381.89      347.04     17.34 o 
 -14   1   2        2.30       -4.12      6.58 o 
 -13   1   2      439.34      465.23     21.68 o 
 -12   1   2     3711.91     3919.50    173.27 o 
 -11   1   2       12.78        4.47      8.36 o 
 -10   1   2      434.10      436.50     26.70 o 
  -9   1   2      439.33      463.16     24.92 o 
  -8   1   2      182.92      168.39     19.78 o 
  -7   1   2     1949.18     1875.05     61.24 o 
  -6   1   2      942.55      908.31     72.20 o 
  -5   1   2       32.76       38.48     11.38 o 
  -4   1   2      961.91      898.19     52.31 o 
  -3   1   2      139.03      147.79      9.46 o 
  -2   1   2     4820.11     5062.53    186.24 o 
  -1   1   2      451.43      483.55     28.15 o 
   0   1   2      882.22      979.93     52.82 o 
   1   1   2     1861.61     1887.56     98.57 o 
   2   1   2       14.65       11.46      4.44 o 
   3   1   2      636.30      668.83     40.23 o 
   4   1   2      424.57      446.96     20.01 o 
   5   1   2     1915.88     2093.18    118.19 o 
   6   1   2      382.84      415.52     33.91 o 
   7   1   2       57.35       74.08      8.09 o 
   8   1   2        4.06        3.83      8.73 o 
   9   1   2     1306.81     1330.79     55.09 o 
  10   1   2      770.66      768.10     36.20 o 
  11   1   2      332.57      381.51     23.47 o 
  12   1   2      714.81      726.79     32.48 o 
  13   1   2      119.75      153.33     19.30 o 
  14   1   2      145.85      159.21     15.61 o 
  15   1   2      520.89      582.83     44.97 o 
 -15   2   2       16.91       16.02      8.04 o 
 -14   2   2       35.04       38.67      8.78 o 
 -13   2   2       40.74       36.31      7.76 o 
 -12   2   2      145.15      137.58     21.15 o 
 -11   2   2        0.41       -6.20      6.85 o 
 -10   2   2       13.74       17.92      7.47 o 
  -9   2   2       39.59       69.27      9.36 o 
  -8   2   2      837.89      945.14     40.64 o 
  -7   2   2     1549.11     1467.24     49.39 o 
  -6   2   2      164.45      175.82     17.04 o 
  -5   2   2      782.75      744.99     49.08 o 
  -4   2   2      215.08      260.79     45.88 o 
  -3   2   2        0.98       -0.55      4.22 o 
  -2   2   2     2282.86     2197.32     83.13 o 
  -1   2   2     8633.86     9227.10    337.50 o 
   0   2   2     4186.17     4720.18    246.22 o 
   1   2   2     2679.43     2625.61    138.31 o 
   2   2   2      122.84      117.95     11.24 o 
   3   2   2     2127.07     2046.59     77.16 o 
   4   2   2      475.84      522.67     23.67 o 
   5   2   2     3571.01     3561.60    194.15 o 
   6   2   2     1673.86     1633.48     59.32 o 
   7   2   2      351.47      323.58     16.45 o 
   8   2   2      662.57      652.03     30.60 o 
   9   2   2       35.28       31.91      7.89 o 
  10   2   2        2.76        1.50      6.92 o 
  11   2   2      726.62      694.38     31.62 o 
  12   2   2      184.79      161.47     17.79 o 
  13   2   2      161.37      160.09     17.64 o 
  14   2   2        3.67       19.51     10.48 o 
  15   2   2        9.53       58.33     29.17 o 
 -15   3   2        7.91        6.79     13.25 o 
 -14   3   2      249.26      209.93     15.22 o 
 -13   3   2        8.85       16.84      8.19 o 
 -12   3   2      799.20      793.61     41.39 o 
 -11   3   2      206.53      203.51     19.07 o 
 -10   3   2       49.83       49.19      9.24 o 
  -9   3   2        8.02        6.38      6.78 o 
  -8   3   2     1377.13     1272.37     52.76 o 
  -7   3   2      303.13      266.97     14.69 o 
  -6   3   2      935.04      951.31     41.67 o 
  -5   3   2      204.35      263.53     55.49 o 
  -4   3   2       83.82      110.81     14.58 o 
  -3   3   2     2502.87     2869.31    218.39 o 
  -2   3   2      254.94      315.79     23.95 o 
  -1   3   2     3742.17     3870.68    144.05 o 
   0   3   2      717.33      711.83     33.64 o 
   1   3   2       29.93       30.23      4.52 o 
   2   3   2      121.07      121.60      8.40 o 
   3   3   2      256.33      251.22     21.87 o 
   4   3   2      306.25      297.02     20.19 o 
   5   3   2        1.66       -2.41     10.16 o 
   6   3   2      546.71      491.22     20.59 o 
   7   3   2       18.17        4.91      5.98 o 
   8   3   2      449.85      398.58     20.45 o 
   9   3   2      395.87      441.27     22.49 o 
  10   3   2      922.29      982.49     38.97 o 
  11   3   2       72.97       50.32     10.41 o 
  12   3   2      159.49      142.91     17.05 o 
  13   3   2      195.44      192.54     19.32 o 
  14   3   2        3.34        4.86     11.31 o 
 -15   4   2        8.00       10.65      8.80 o 
 -14   4   2       56.29       64.21     10.51 o 
 -13   4   2      311.73      319.94     19.20 o 
 -12   4   2      162.36      143.58     15.15 o 
 -11   4   2        5.02       15.98      8.94 o 
 -10   4   2      789.34      622.09     44.42 o 
  -9   4   2       32.68       17.09      7.22 o 
  -8   4   2       34.07       34.58      7.01 o 
  -7   4   2      728.06      760.38     28.61 o 
  -6   4   2      893.06      855.75     33.71 o 
  -5   4   2      327.72      370.08     31.19 o 
  -4   4   2      781.66      914.73     81.09 o 
  -3   4   2      169.22      182.11     26.32 o 
  -2   4   2     2076.85     2113.90    145.12 o 
  -1   4   2      197.01      241.82     16.64 o 
   0   4   2     1097.51     1161.23     54.05 o 
   1   4   2      336.23      362.86     18.48 o 
   2   4   2     3102.41     3366.30    127.06 o 
   3   4   2      121.95      166.14     12.59 o 
   4   4   2       27.89       19.87      8.44 o 
   5   4   2      534.75      498.89     23.40 o 
   6   4   2      323.89      326.59     32.54 o 
   7   4   2       41.31       41.73      7.47 o 
   8   4   2      176.46      176.08     16.89 o 
   9   4   2      204.22      214.67     14.78 o 
  10   4   2     1406.10     1482.36     62.34 o 
  11   4   2        2.01        1.10      8.39 o 
  12   4   2        2.99        7.78      9.00 o 
  13   4   2      218.78      217.50     20.43 o 
  14   4   2      129.78      134.23     15.58 o 
 -15   5   2      159.49      167.88     27.03 o 
 -14   5   2      418.08      415.77     52.45 o 
 -13   5   2      170.37      183.07     14.26 o 
 -12   5   2        0.88        5.75      7.90 o 
 -11   5   2      162.40      130.84     14.46 o 
 -10   5   2      865.89      710.73     61.09 o 
  -9   5   2       33.53       53.99      9.27 o 
  -8   5   2      331.75      334.00     18.47 o 
  -7   5   2     2270.59     2122.83     74.53 o 
  -6   5   2      413.09      409.75     22.86 o 
  -5   5   2      289.25      251.09     22.14 o 
  -4   5   2       84.46      115.24     24.19 o 
  -3   5   2      291.45      298.06     36.99 o 
  -2   5   2       29.99       10.67     12.09 o 
  -1   5   2      161.74      140.14     22.05 o 
   0   5   2     1032.93     1203.10     69.66 o 
   1   5   2      151.98      136.98     15.59 o 
   2   5   2      427.30      481.24     28.80 o 
   3   5   2      634.10      597.61     34.18 o 
   4   5   2      733.26      818.03     32.58 o 
   5   5   2        3.84       -5.62      6.58 o 
   6   5   2      134.20      137.46     15.63 o 
   7   5   2        1.12       -4.32      5.61 o 
   8   5   2       32.93       34.01      7.56 o 
   9   5   2     1443.53     1443.30     60.66 o 
  10   5   2       41.55       36.19     12.94 o 
  11   5   2       18.81        8.80      8.55 o 
  12   5   2      377.69      353.89     25.55 o 
  13   5   2       81.05       61.15     10.46 o 
  14   5   2      105.73      104.99     16.16 o 
 -14   6   2       57.05       64.16     13.14 o 
 -13   6   2      219.01      246.00     17.74 o 
 -12   6   2      456.19      469.61     25.51 o 
 -11   6   2      220.99      185.44     16.38 o 
 -10   6   2      390.20      382.84     24.98 o 
  -9   6   2       85.30       75.83     12.53 o 
  -8   6   2       65.26       81.50     11.36 o 
  -7   6   2      445.68      419.49     33.82 o 
  -6   6   2     2962.46     2886.81    159.87 o 
  -5   6   2      193.48      203.30     13.50 o 
  -4   6   2     2175.57     1931.43     75.89 o 
  -3   6   2     1720.46     1670.80     77.28 o 
  -2   6   2      350.07      391.17     46.95 o 
  -1   6   2      903.89      976.62     84.65 o 
   0   6   2        3.64       -4.27     14.58 o 
   1   6   2     4363.31     4798.11    256.23 o 
   2   6   2     1294.00     1348.99     63.99 o 
   3   6   2     2226.85     2237.89     79.28 o 
   4   6   2     6072.59     5677.39    160.19 o 
   5   6   2      367.28      371.12     22.74 o 
   6   6   2     1982.08     1915.18     88.39 o 
   7   6   2      282.31      300.40     24.11 o 
   8   6   2      938.42      986.15     44.04 o 
   9   6   2      114.23      111.73     12.87 o 
  10   6   2      754.77      717.77     37.76 o 
  11   6   2       27.51       18.63      9.20 o 
  12   6   2      525.64      571.90     30.79 o 
  13   6   2       24.29       23.60      8.65 o 
  14   6   2      210.49      176.92     19.48 o 
 -14   7   2      365.93      413.38     30.91 o 
 -13   7   2       98.60       97.54     10.09 o 
 -12   7   2      248.97      243.76     22.08 o 
 -11   7   2      188.12      221.64     19.10 o 
 -10   7   2       28.91       20.28      9.37 o 
  -9   7   2      544.25      507.09     30.16 o 
  -8   7   2     2056.77     1981.76    103.14 o 
  -7   7   2      233.57      243.94     28.18 o 
  -6   7   2      736.04      756.02     42.01 o 
  -5   7   2      422.82      369.39     20.86 o 
  -4   7   2      890.58      775.03     31.75 o 
  -3   7   2      283.93      317.53     23.03 o 
  -2   7   2      477.11      436.72     23.93 o 
  -1   7   2        0.79       -5.46      5.46 o 
   0   7   2      221.30      225.94     13.93 o 
   1   7   2      139.90      163.37     12.10 o 
   2   7   2       76.80      108.64     10.31 o 
   3   7   2        0.22       -1.76      5.83 o 
   4   7   2       98.61       89.79     13.55 o 
   5   7   2      201.03      169.85     13.45 o 
   6   7   2        8.18       15.60     18.85 o 
   7   7   2     1351.25     1374.26     68.42 o 
   8   7   2        3.84        7.56      7.53 o 
   9   7   2       10.09       13.65      8.54 o 
  10   7   2      435.73      469.20     36.55 o 
  11   7   2      321.77      375.65     24.36 o 
  12   7   2      275.18      315.44     21.05 o 
  13   7   2      306.07      313.91     19.54 o 
 -13   8   2      209.57      205.22     16.43 o 
 -12   8   2      291.00      266.66     18.89 o 
 -11   8   2      104.73      145.29     20.53 o 
 -10   8   2      733.58      771.43     38.61 o 
  -9   8   2      783.70      745.01     37.70 o 
  -8   8   2        0.31        7.42      9.81 o 
  -7   8   2      131.02      124.35     18.02 o 
  -6   8   2       47.53       57.20     11.41 o 
  -5   8   2       15.05        3.28      6.82 o 
  -4   8   2      650.10      647.66     46.52 o 
  -3   8   2       70.31       34.05     10.52 o 
  -2   8   2       15.93       24.22      8.11 o 
  -1   8   2     1014.38      910.82     37.46 o 
   0   8   2      555.20      451.05     23.91 o 
   1   8   2        7.44       -6.23      6.23 o 
   2   8   2      859.84      751.75     34.98 o 
   3   8   2     1633.24     1543.47     72.19 o 
   4   8   2      146.72      212.49     15.73 o 
   5   8   2      378.00      434.20     29.09 o 
   6   8   2      707.58      771.98     45.88 o 
   7   8   2     2086.79     1762.84     85.25 o 
   8   8   2     2240.24     1694.86    124.93 o 
   9   8   2      376.60      334.62     22.83 o 
  10   8   2      182.73      193.32     17.48 o 
  11   8   2      387.36      416.99     25.77 o 
  12   8   2       54.30       61.33     10.66 o 
  13   8   2       48.24       60.22      9.51 o 
 -13   9   2       93.28      110.91     26.68 o 
 -12   9   2      389.87      422.65     27.67 o 
 -11   9   2      164.83      194.02     18.83 o 
 -10   9   2      780.40      920.58     49.81 o 
  -9   9   2      130.87      118.12     15.90 o 
  -8   9   2      226.43      206.78     19.75 o 
  -7   9   2        6.46      -10.76     10.76 o 
  -6   9   2        0.67        8.84     10.44 o 
  -5   9   2       44.46       60.02     11.04 o 
  -4   9   2      253.56      194.14     29.88 o 
  -3   9   2      197.89      170.28     19.87 o 
  -2   9   2      649.62      658.32     45.29 o 
  -1   9   2       91.02       99.40     14.00 o 
   0   9   2        9.02       22.64      7.33 o 
   1   9   2        1.82       -1.49      7.22 o 
   2   9   2       65.34       56.24     10.75 o 
   3   9   2        5.57        7.78      8.72 o 
   4   9   2       15.82       20.44     11.42 o 
   5   9   2       57.98       63.30     11.55 o 
   6   9   2       41.75       55.79     10.52 o 
   7   9   2      312.80      303.08     21.63 o 
   8   9   2      856.04      724.21     43.57 o 
   9   9   2       96.43      107.08     13.60 o 
  10   9   2        8.56       26.30      9.91 o 
  11   9   2      124.15      157.74     14.75 o 
  12   9   2       82.91       89.75     11.29 o 
 -12  10   2        0.55       16.84     10.00 o 
 -11  10   2       23.48       16.94     10.48 o 
 -10  10   2      133.97      118.34     16.33 o 
  -9  10   2      648.92      674.88     40.19 o 
  -8  10   2       38.91       23.57     12.01 o 
  -7  10   2       24.42       40.52     15.65 o 
  -6  10   2      106.85       59.04     29.17 o 
  -5  10   2       23.93       22.22     11.24 o 
  -4  10   2        9.19       21.45     13.52 o 
  -3  10   2     1266.68     1343.15     80.39 o 
  -2  10   2      790.12      823.04     68.65 o 
  -1  10   2      115.24      122.58     16.45 o 
   0  10   2      242.49      271.30     28.10 o 
   1  10   2      858.78      861.23     44.97 o 
   2  10   2      471.07      438.84     32.19 o 
   3  10   2       13.62        0.75      9.59 o 
   4  10   2       47.79       52.12     13.66 o 
   5  10   2       83.42       65.54     14.06 o 
   6  10   2      311.13      280.15     24.34 o 
   7  10   2        0.82        0.51     10.61 o 
   8  10   2       52.18       56.48     10.95 o 
   9  10   2       29.31       46.53     10.11 o 
  10  10   2        2.20       -0.45      9.65 o 
  11  10   2        0.80       11.16     14.98 o 
  12  10   2       27.73       32.84     11.03 o 
 -11  11   2        1.24      -12.80     12.80 o 
 -10  11   2       65.91       56.65     14.21 o 
  -9  11   2      265.31      290.90     27.61 o 
  -8  11   2       55.84       65.58     16.84 o 
  -6  11   2       37.48       66.16     29.88 o 
  -5  11   2      433.40      424.43     78.57 o 
  -4  11   2       51.92       59.76     14.00 o 
  -3  11   2        1.78        8.39     10.68 o 
  -2  11   2        5.89        5.61      9.48 o 
  -1  11   2       69.98       74.28     13.90 o 
   0  11   2      198.11      166.92     54.06 o 
   1  11   2       88.57       90.77     15.79 o 
   2  11   2       85.84       82.10     15.83 o 
   3  11   2        1.97       12.12     10.11 o 
   4  11   2      162.46      160.84     18.96 o 
   5  11   2        0.98        7.01     10.20 o 
   6  11   2        3.53        1.54      7.78 o 
   7  11   2      152.24      118.44     15.44 o 
   8  11   2        3.33      -11.61     11.61 o 
   9  11   2      193.06      242.63     21.21 o 
  10  11   2       50.22       46.68     13.52 o 
  11  11   2      240.12      229.04     18.47 o 
 -10  12   2       54.20       69.00     28.45 o 
  -9  12   2      363.15      439.55     57.62 o 
  -8  12   2        1.62      -13.52     23.47 o 
  -7  12   2      100.91       98.17     34.14 o 
  -5  12   2      224.51      212.00     55.49 o 
  -4  12   2     1274.67     1290.15    166.81 o 
  -3  12   2     2022.08     1786.07    329.32 o 
  -2  12   2      168.27      157.12     20.24 o 
  -1  12   2      643.51      448.79     42.68 o 
   0  12   2      705.40      465.16     38.28 o 
   1  12   2     1626.51     1103.90     69.36 o 
   2  12   2      899.70      709.17     51.26 o 
   3  12   2      118.94      107.87     17.04 o 
   4  12   2       26.26       29.96     10.58 o 
   5  12   2       34.01       48.78     11.64 o 
   6  12   2      278.53      311.31     21.46 o 
   7  12   2      178.34      196.09     19.46 o 
   8  12   2        3.64       16.89     10.86 o 
   9  12   2       76.27       94.64     13.81 o 
  10  12   2       13.08       11.06      9.50 o 
  -9  13   2      115.26      130.89     35.57 o 
  -8  13   2        3.60       24.90     25.61 o 
  -7  13   2      469.89      471.56     59.75 o 
  -5  13   2      153.86      136.24     19.59 o 
  -4  13   2      570.63      603.24     44.39 o 
  -3  13   2       88.26       95.20     27.39 o 
  -2  13   2      269.19      268.77     60.47 o 
  -1  13   2       19.09       14.48     11.16 o 
   0  13   2       20.45       13.25     10.98 o 
   1  13   2      315.53      272.56     27.32 o 
   2  13   2      140.23      107.56     15.63 o 
   3  13   2       28.81       38.38     11.70 o 
   4  13   2      108.22      105.46     15.80 o 
   5  13   2      219.41      211.01     19.92 o 
   6  13   2       11.05       -7.64     10.28 o 
   7  13   2      284.26      346.99     33.22 o 
   8  13   2      111.27      107.55     17.59 o 
   9  13   2       90.90       97.44     16.58 o 
  -7  14   2      107.08       74.69     28.45 o 
  -6  14   2      458.11      369.83     51.93 o 
  -4  14   2       32.21       61.65     28.10 o 
  -3  14   2       21.48       19.58     10.88 o 
  -2  14   2      171.22      188.31     22.24 o 
  -1  14   2       50.70       70.04     15.51 o 
   0  14   2      409.17      408.96     63.99 o 
   1  14   2      238.50      292.62     28.37 o 
   2  14   2       29.23       29.90      9.68 o 
   3  14   2     1196.37     1251.92     86.43 o 
   4  14   2      822.14      879.11     47.25 o 
   5  14   2      308.85      316.32     24.10 o 
   6  14   2      143.68      153.57     15.59 o 
   7  14   2       32.91       40.08     14.86 o 
  -6  15   2      224.86      243.99     28.45 o 
  -5  15   2      144.55       74.69     28.45 o 
  -4  15   2      127.51      118.80     19.92 o 
  -3  15   2      221.35      228.41     22.86 o 
  -2  15   2       56.81       59.73     13.35 o 
  -1  15   2       38.92       48.80     24.54 o 
   0  15   2        3.38       15.58      9.91 o 
   1  15   2      386.48      434.67     27.87 o 
   2  15   2      165.96      146.33     33.79 o 
   3  15   2        0.34        5.02     10.60 o 
   4  15   2       27.48       26.95     23.47 o 
   5  15   2        7.17        4.30     11.52 o 
   6  15   2      181.00      127.33     31.30 o 
  -3  16   2       38.65       31.30     14.94 o 
  -2  16   2       30.01       11.23     12.95 o 
  -1  16   2      449.47      483.84     28.34 o 
   0  16   2      236.70      217.34     26.92 o 
   1  16   2       51.32       42.96     12.99 o 
   2  16   2      147.32      168.07     19.47 o 
   3  16   2      448.44      391.17     46.56 o 
 -15   1   3       25.16       -0.71     17.07 o 
 -14   1   3       67.73       62.48      9.64 o 
 -13   1   3     1196.65     1262.82     47.93 o 
 -12   1   3       62.37       56.95      9.35 o 
 -11   1   3      171.28      189.42     13.00 o 
 -10   1   3      188.21      212.04     13.73 o 
  -9   1   3        3.17        4.01      6.19 o 
  -8   1   3        4.68        0.96      5.00 o 
  -7   1   3        1.33       -1.14      4.77 o 
  -6   1   3       38.09       40.62      5.09 o 
  -5   1   3     2588.58     2516.30    110.07 o 
  -2   1   3       49.70       50.37     11.07 o 
  -1   1   3        0.73        3.65      5.77 o 
   0   1   3       19.36       17.78      8.54 o 
   1   1   3      571.63      564.03     46.95 o 
   2   1   3      157.30      180.98     15.19 o 
   3   1   3       23.90       54.26     12.80 o 
   4   1   3      515.71      484.44     34.63 o 
   5   1   3       30.33       40.88      5.85 o 
   6   1   3      144.25      118.42     13.66 o 
   7   1   3      478.56      500.30     21.65 o 
   8   1   3      401.42      399.91     25.96 o 
   9   1   3      100.61      123.04     14.34 o 
  10   1   3      295.49      309.18     23.73 o 
  11   1   3       26.75       25.54     18.59 o 
  12   1   3      132.05      120.52     13.73 o 
  13   1   3      233.81      211.27     16.47 o 
  14   1   3       27.26       27.51     32.72 o 
 -14   2   3       27.09       24.52      7.57 o 
 -13   2   3      115.20      127.82     11.52 o 
 -12   2   3        0.09       -0.66      6.95 o 
 -11   2   3      106.44      126.56     11.67 o 
 -10   2   3      184.93      148.09     15.28 o 
  -9   2   3     1035.54     1115.62     43.03 o 
  -8   2   3      738.68      740.51     27.58 o 
  -7   2   3      447.27      479.25     18.75 o 
  -6   2   3      176.40      163.15      9.74 o 
  -5   2   3     1534.76     1339.77     43.30 o 
  -1   2   3       41.26       22.76     14.23 o 
   0   2   3     2535.83     2315.95    175.70 o 
   1   2   3      186.29      149.74     12.24 o 
   2   2   3     1825.23     1681.50    131.60 o 
   3   2   3     4148.25     4193.00    316.55 o 
   4   2   3        8.40        6.53      6.42 o 
   5   2   3       35.12       44.68      6.33 o 
   6   2   3      320.85      282.49     13.80 o 
   7   2   3        2.70       -5.36      5.36 o 
   8   2   3      980.44      917.79     40.61 o 
   9   2   3      164.59      161.84     14.36 o 
  10   2   3      750.83      673.08     33.38 o 
  11   2   3      413.75      404.15     24.71 o 
  12   2   3       11.57        0.87     10.27 o 
  13   2   3       32.57       30.35     14.94 o 
  14   2   3       27.46       22.67     36.28 o 
 -14   3   3       41.65       31.97      9.13 o 
 -13   3   3     1659.21     1710.73     62.15 o 
 -12   3   3     1031.57      997.22     52.77 o 
 -11   3   3      839.40      834.01     49.26 o 
 -10   3   3     1290.02     1228.02     61.06 o 
  -9   3   3        6.48        5.38      6.50 o 
  -8   3   3      473.75      488.01     23.69 o 
  -7   3   3     2733.97     2643.03     82.84 o 
  -6   3   3      293.02      288.28     13.55 o 
  -5   3   3     1683.87     1514.84     53.05 o 
  -4   3   3      559.80      477.37     21.91 o 
   1   3   3      843.86      882.72     76.11 o 
   2   3   3      104.56       74.69     19.21 o 
   3   3   3      942.95      920.42     81.81 o 
   4   3   3      230.37      241.18     13.21 o 
   5   3   3      309.64      285.20     13.12 o 
   6   3   3        0.32        5.68      6.12 o 
   7   3   3      735.46      694.80     26.30 o 
   8   3   3      704.96      727.54     31.34 o 
   9   3   3     1347.59     1294.12     49.13 o 
  10   3   3       73.86       73.07     11.37 o 
  11   3   3      321.84      253.62     19.14 o 
  12   3   3      493.35      446.78     25.84 o 
  13   3   3      168.37      198.20     23.19 o 
  14   3   3      489.77      481.51     46.95 o 
 -14   4   3      124.95       98.60     12.60 o 
 -13   4   3      124.72      122.11     15.88 o 
 -12   4   3      294.46      311.21     18.35 o 
 -11   4   3       70.10       75.85     10.09 o 
 -10   4   3        2.51        6.07      7.03 o 
  -9   4   3       84.46       92.82     10.28 o 
  -8   4   3       14.46        9.33      6.85 o 
  -7   4   3      250.88      277.55     15.45 o 
  -6   4   3      850.78      821.07     31.33 o 
  -5   4   3       92.10      120.36     10.85 o 
  -4   4   3      145.24      128.81      8.67 o 
  -3   4   3      881.50      740.28     43.26 o 
   2   4   3      205.68      161.79     17.74 o 
   3   4   3      442.96      413.31     26.26 o 
   4   4   3     1865.93     1669.40     49.69 o 
   5   4   3      193.23      176.91     10.11 o 
   6   4   3     2501.85     2423.95     84.16 o 
   7   4   3      425.21      485.50     21.45 o 
   8   4   3     1840.26     1933.07     69.72 o 
   9   4   3      719.20      702.98     31.57 o 
  10   4   3       23.52       23.91      8.56 o 
  11   4   3       29.66       31.32      9.25 o 
  12   4   3        0.77       -6.28     13.61 o 
  13   4   3       20.74       13.52     11.10 o 
  14   4   3      148.69      106.70     20.63 o 
 -14   5   3      111.21      117.51     13.38 o 
 -13   5   3        0.81       -3.21      9.64 o 
 -12   5   3      220.73      260.97     21.86 o 
 -11   5   3      563.93      444.09     53.07 o 
 -10   5   3        1.73        6.47      8.32 o 
  -9   5   3     1912.88     1904.04     79.15 o 
  -8   5   3      944.88      946.51     42.25 o 
  -7   5   3       43.21       56.05      7.68 o 
  -6   5   3     2085.94     2053.59     79.74 o 
  -5   5   3       17.54       20.05      7.60 o 
  -4   5   3      287.53      247.28     12.44 o 
  -3   5   3     3348.20     3177.50    119.86 o 
  -2   5   3     2683.28     2607.86     99.21 o 
  -1   5   3     1445.79     1308.77     59.53 o 
   0   5   3      900.91      918.20     53.05 o 
   1   5   3      744.79      698.06     42.00 o 
   2   5   3      801.86      691.56     54.77 o 
   3   5   3     1107.89     1024.21     32.59 o 
   4   5   3       10.63       14.90      5.51 o 
   5   5   3      105.05       92.74      9.78 o 
   6   5   3      907.85      842.38     33.54 o 
   7   5   3       42.49       44.93      7.83 o 
   8   5   3       41.63       44.60      9.01 o 
   9   5   3       18.09       10.00      7.82 o 
  10   5   3      648.33      644.05     30.01 o 
  11   5   3      592.55      616.49     32.86 o 
  12   5   3      272.72      243.67     21.55 o 
  13   5   3      231.43      236.42     28.90 o 
 -14   6   3       90.14      117.02     14.68 o 
 -13   6   3       63.54       69.81     19.09 o 
 -12   6   3        0.05        3.63      9.49 o 
 -11   6   3      428.90      392.81     28.12 o 
 -10   6   3       61.59       60.71     12.34 o 
  -9   6   3      237.12      243.11     65.01 o 
  -8   6   3        0.05       -2.23      8.95 o 
  -7   6   3       22.60       23.52      9.00 o 
  -6   6   3       15.03        3.07      7.43 o 
  -5   6   3       36.24       53.48      8.25 o 
  -4   6   3     2243.13     1991.50     90.42 o 
  -3   6   3        5.69        6.43      5.86 o 
  -2   6   3        0.80        0.73      5.44 o 
  -1   6   3       18.17       10.56      5.82 o 
   0   6   3      183.16      217.39     14.80 o 
   1   6   3      764.67      773.73     33.61 o 
   2   6   3     3571.31     3387.94    128.47 o 
   3   6   3       27.01       25.41      6.32 o 
   4   6   3      327.97      294.62     14.89 o 
   5   6   3       65.71       64.03      9.79 o 
   6   6   3      565.63      568.07     29.94 o 
   7   6   3     1202.49     1319.49     50.29 o 
   8   6   3      359.35      383.79     21.72 o 
   9   6   3     1420.91     1501.70     66.42 o 
  10   6   3      372.76      383.31     39.31 o 
  11   6   3      115.17      131.71     13.67 o 
  12   6   3       81.88       88.67     11.90 o 
  13   6   3       20.95       27.95     12.44 o 
 -13   7   3      135.85      113.30     13.72 o 
 -12   7   3       53.98       71.97     12.20 o 
 -11   7   3      430.84      399.77     28.69 o 
 -10   7   3       33.83       34.37     11.21 o 
  -9   7   3      401.63      375.19     27.78 o 
  -8   7   3      184.85      194.54     22.89 o 
  -7   7   3       52.45       71.93     12.42 o 
  -6   7   3       21.51       15.34      8.67 o 
  -5   7   3        0.83        2.77      7.19 o 
  -4   7   3       58.88       42.43     15.32 o 
  -3   7   3      143.76      152.67     12.60 o 
  -2   7   3       58.03       58.75      8.33 o 
  -1   7   3       21.20       18.61      6.90 o 
   0   7   3      433.46      417.51     23.83 o 
   1   7   3       28.93       29.64      8.74 o 
   2   7   3      378.90      409.00     26.12 o 
   3   7   3       59.99       49.20      9.87 o 
   4   7   3      193.49      180.96     13.96 o 
   5   7   3      181.09      188.59     15.30 o 
   6   7   3      375.20      450.33     26.68 o 
   7   7   3     1089.29     1186.69     46.43 o 
   8   7   3        2.08       -7.48      7.48 o 
   9   7   3        0.12       -5.81      8.55 o 
  10   7   3      257.68      294.66     21.19 o 
  11   7   3       23.75       28.62     12.22 o 
  12   7   3       85.94       99.45     12.23 o 
  13   7   3       16.42       -3.56     12.09 o 
 -13   8   3       12.84       13.73      9.45 o 
 -12   8   3      103.76       91.67     13.12 o 
 -11   8   3       49.16       60.46     12.37 o 
 -10   8   3       33.23       45.42     11.52 o 
  -9   8   3       17.19       12.40     12.98 o 
  -8   8   3        0.06       10.24      9.97 o 
  -7   8   3       62.10       92.77     15.57 o 
  -6   8   3       27.74       40.11      9.84 o 
  -5   8   3      751.27      762.48     42.15 o 
  -4   8   3      406.45      421.74     28.38 o 
  -3   8   3      120.64      133.07     14.11 o 
  -2   8   3       27.91       32.31      7.95 o 
  -1   8   3      145.87      140.31     14.23 o 
   0   8   3      181.44      226.35     18.88 o 
   1   8   3      358.53      319.57     22.73 o 
   2   8   3      709.29      823.53     43.03 o 
   3   8   3      562.62      621.56     35.53 o 
   4   8   3        4.28       15.12      8.04 o 
   5   8   3      148.41      149.74     13.75 o 
   6   8   3      443.72      494.55     28.88 o 
   7   8   3      102.96       89.94     11.85 o 
   8   8   3       82.41       84.27     12.21 o 
   9   8   3        1.54       -2.96      8.69 o 
  10   8   3       53.70       81.73     11.89 o 
  11   8   3        0.79        3.33      8.23 o 
  12   8   3        0.81       -4.70      9.09 o 
 -12   9   3       66.83       78.94     14.75 o 
 -11   9   3      167.92      192.67     31.38 o 
 -10   9   3      403.20      420.24     28.92 o 
  -9   9   3     1545.29     1570.31     76.12 o 
  -8   9   3      242.96      247.97     21.52 o 
  -7   9   3        1.27       20.45     15.21 o 
  -6   9   3      887.68      944.39     59.19 o 
  -5   9   3     1134.21     1234.34     61.93 o 
  -4   9   3       39.85       32.25     10.34 o 
  -3   9   3       52.21       76.03     13.79 o 
  -2   9   3       18.83       13.85     20.27 o 
  -1   9   3      122.32      160.45     15.53 o 
   0   9   3      177.93      193.87     18.30 o 
   1   9   3      146.46      161.84     21.88 o 
   2   9   3      343.14      348.11     35.62 o 
   3   9   3        3.56       10.07      9.47 o 
   4   9   3      132.07      158.85     17.31 o 
   5   9   3      436.31      445.13     25.74 o 
   6   9   3     1400.58     1523.86     75.07 o 
   7   9   3     1222.53     1262.87     64.58 o 
   8   9   3      163.08      146.46     31.20 o 
   9   9   3      155.73      162.67     17.97 o 
  10   9   3       22.80       26.62     10.66 o 
  11   9   3       85.73      102.64     15.81 o 
 -11  10   3       84.69       72.63     12.98 o 
 -10  10   3      118.62       88.61     13.68 o 
  -9  10   3       52.26       32.30     12.42 o 
  -8  10   3        5.97      -14.83     14.83 o 
  -7  10   3      596.08      621.65     68.29 o 
  -6  10   3        3.30       17.20     16.01 o 
  -5  10   3      159.34      152.46     19.58 o 
  -4  10   3     2548.62     2740.66    153.95 o 
  -3  10   3      384.09      395.64     34.53 o 
  -2  10   3        4.14        3.68     10.04 o 
  -1  10   3      528.65      537.19     41.62 o 
   0  10   3       12.63       14.85      8.70 o 
   1  10   3     1260.30     1280.35     66.58 o 
   2  10   3     1625.54     1729.24     82.14 o 
   3  10   3      134.33      167.40     17.67 o 
   4  10   3      915.63      967.46     51.42 o 
   5  10   3      435.35      520.96     54.25 o 
   6  10   3      809.28      818.22     70.31 o 
   7  10   3      229.53      221.28     21.62 o 
   8  10   3      162.88      198.43     27.34 o 
   9  10   3      185.79      276.92     22.69 o 
  10  10   3      280.76      323.12     24.22 o 
  11  10   3      169.63      157.54     16.37 o 
 -10  11   3       27.72       11.38     22.05 o 
  -9  11   3        1.61       14.23     23.47 o 
  -8  11   3      235.21      242.57     42.68 o 
  -7  11   3      444.42      554.78     70.42 o 
  -6  11   3       69.75       98.88     20.63 o 
  -5  11   3      426.49      450.91     42.33 o 
  -4  11   3      166.09      181.33     22.94 o 
  -3  11   3      667.26      723.53     51.93 o 
  -2  11   3      814.37      894.11    101.72 o 
  -1  11   3       26.48       20.66     11.32 o 
   0  11   3       23.24       29.78     11.62 o 
   1  11   3        9.99       14.07     10.75 o 
   2  11   3        1.26       -0.10      9.60 o 
   3  11   3        0.18       33.65     10.77 o 
   4  11   3        0.16        9.95     14.42 o 
   5  11   3        7.57       18.19     13.99 o 
   6  11   3       40.16       33.62     16.18 o 
   7  11   3        2.66       -3.02     12.37 o 
   8  11   3       56.03       77.26     13.45 o 
   9  11   3      350.12      385.46     31.00 o 
  10  11   3      429.75      453.07     29.01 o 
  -9  12   3      152.59      205.58     36.99 o 
  -8  12   3       66.91       49.08     24.90 o 
  -7  12   3       32.48       17.78     24.19 o 
  -6  12   3        1.84      -14.23     14.23 o 
  -5  12   3        2.11       -2.61     10.82 o 
  -4  12   3        3.86      -10.46     14.58 o 
  -3  12   3     1830.38     1972.31    114.07 o 
  -2  12   3     2234.42     2277.96    129.76 o 
  -1  12   3      640.82      600.98    144.40 o 
   0  12   3     1851.54     1824.97    255.34 o 
   1  12   3        7.39       15.45     11.80 o 
   2  12   3      127.14      100.49     17.01 o 
   3  12   3       93.80      131.45     38.41 o 
   4  12   3        7.26       21.44     10.55 o 
   5  12   3      249.31      279.94     34.80 o 
   6  12   3       89.09      110.84     19.97 o 
   7  12   3        5.38       13.17     14.33 o 
   8  12   3      600.96      680.67    104.21 o 
   9  12   3      154.27      118.49     17.81 o 
  -8  13   3      245.51      251.82     41.97 o 
  -7  13   3       43.80       81.09     28.45 o 
  -5  13   3       52.71       11.38     14.94 o 
  -4  13   3        0.36       18.13     11.39 o 
  -3  13   3       97.83      103.41     46.59 o 
  -2  13   3       40.17       59.95     20.98 o 
  -1  13   3      129.23      165.20     34.50 o 
   0  13   3      206.22      220.13     25.39 o 
   1  13   3      421.27      467.94     39.64 o 
   2  13   3       91.07      105.70     17.99 o 
   3  13   3      246.40      240.80     26.07 o 
   4  13   3        0.25        2.80     10.16 o 
   5  13   3        4.25      -10.41     10.41 o 
   6  13   3        4.64       15.81     14.86 o 
   7  13   3       17.77      -12.80     13.02 o 
   8  13   3       38.34       15.65     15.65 o 
  -6  14   3        1.61       35.57     22.76 o 
  -5  14   3       58.01       24.90     17.07 o 
  -4  14   3        5.11       -1.41     10.75 o 
  -3  14   3       89.46       99.27     16.36 o 
  -2  14   3        6.30        7.38     10.75 o 
  -1  14   3       16.18       12.78     11.32 o 
   0  14   3      467.48      577.81     44.74 o 
   1  14   3      464.63      488.76     60.82 o 
   2  14   3       91.88      113.44     14.34 o 
   3  14   3       94.73       98.00     13.40 o 
   4  14   3       39.71       25.72     10.94 o 
   5  14   3       12.74       -4.16     10.04 o 
   6  14   3      299.22      248.26     33.43 o 
  -3  15   3       42.68       45.58     13.16 o 
  -2  15   3       94.85       93.43     15.26 o 
  -1  15   3       11.17        4.72     11.71 o 
   0  15   3      198.88      189.43     21.06 o 
   1  15   3       32.34       30.15     12.60 o 
   2  15   3      117.02       93.44     15.18 o 
   3  15   3      156.89      149.43     18.55 o 
   4  15   3        8.92        8.54     26.32 o 
 -14   0   4      705.57      647.97     56.91 o 
 -13   0   4       76.15       85.35     36.63 o 
 -12   0   4       20.56       12.00     13.56 o 
 -11   0   4        0.88       19.80      9.15 o 
 -10   0   4       17.95       -3.80      9.84 o 
  -9   0   4      366.95      366.68     67.96 o 
  -8   0   4       61.87       65.05     17.03 o 
  -7   0   4        6.23       -7.90      7.90 o 
  -6   0   4      657.78      665.16     35.35 o 
  -5   0   4      522.16      552.84     29.68 o 
  -4   0   4      542.48      508.45     27.25 o 
  -3   0   4     9485.93     9222.56    392.17 o 
  -2   0   4    12384.07    11952.71    506.62 o 
  -1   0   4     5075.69     4629.39    244.20 o 
   0   0   4      860.65      742.63     44.76 o 
   1   0   4      433.84      469.00     25.66 o 
   2   0   4      419.10      366.98     26.91 o 
   3   0   4     3109.21     2812.44    151.15 o 
   4   0   4      879.80     1000.19     58.60 o 
   5   0   4      480.02      417.66     30.40 o 
   6   0   4      307.81      288.96     29.17 o 
   7   0   4      185.15      176.74     19.24 o 
   8   0   4     1347.18     1071.16     92.48 o 
   9   0   4      130.81       96.74     22.05 o 
  10   0   4      861.61      900.50     80.38 o 
  11   0   4       27.06       64.73     19.21 o 
  12   0   4      176.29      151.52     25.61 o 
  13   0   4      431.63      453.06     47.66 o 
 -14   1   4      616.57      589.49     36.72 o 
 -13   1   4      811.35      770.12     49.64 o 
 -12   1   4       43.35       41.58      8.58 o 
 -11   1   4      223.88      214.17     26.58 o 
 -10   1   4      394.79      361.40     41.23 o 
  -9   1   4      187.46      153.07     14.47 o 
  -8   1   4     1040.34     1175.53     37.83 o 
  -7   1   4      132.33      120.87      8.70 o 
  -6   1   4        8.51       -1.72      5.73 o 
  -5   1   4     1088.76     1037.07     35.26 o 
  -4   1   4       88.31       79.12      6.76 o 
  -3   1   4      474.99      444.50     17.34 o 
  -2   1   4     1024.31      910.64     34.15 o 
  -1   1   4     1157.12     1064.12     43.38 o 
   0   1   4      619.79      550.82     22.31 o 
   1   1   4        2.80        3.81      6.31 o 
   2   1   4      361.87      327.50     15.95 o 
   3   1   4       24.13       15.34      5.67 o 
   4   1   4      412.50      417.48     21.49 o 
   5   1   4      593.70      604.01     27.74 o 
   6   1   4       31.04       32.91      6.71 o 
   7   1   4      344.94      349.70     20.29 o 
   8   1   4      101.87       76.00     13.77 o 
   9   1   4       59.27       63.31     19.92 o 
  10   1   4     1314.43      834.35     76.11 o 
  11   1   4       14.82       14.58     11.07 o 
  12   1   4       86.03      112.16     16.36 o 
  13   1   4      186.50      168.53     17.81 o 
 -14   2   4        0.75      -10.67     10.67 o 
 -13   2   4      160.25      145.53     14.07 o 
 -12   2   4       83.59       79.55     10.63 o 
 -11   2   4        0.38       -2.42      6.82 o 
 -10   2   4        0.26        3.10      7.20 o 
  -9   2   4      425.31      418.51     28.56 o 
  -8   2   4      240.45      281.69     14.93 o 
  -7   2   4       78.07       95.25      8.40 o 
  -6   2   4       15.43       21.15      5.28 o 
  -5   2   4       66.79      100.04      8.17 o 
  -4   2   4       40.65       33.26      5.35 o 
  -3   2   4      700.92      581.70     19.84 o 
  -2   2   4     5412.14     5518.30    205.01 o 
  -1   2   4      450.31      521.19     24.07 o 
   0   2   4      742.16      665.65     26.26 o 
   1   2   4      266.69      217.26     12.26 o 
   2   2   4      819.28      729.62     27.92 o 
   3   2   4      381.62      396.26     21.96 o 
   4   2   4      921.53      927.67     39.03 o 
   5   2   4     2386.05     2446.18     94.34 o 
   6   2   4      424.90      421.92     22.80 o 
   7   2   4      255.80      255.41     19.61 o 
   8   2   4        1.57        2.25      7.72 o 
   9   2   4      378.37      330.24     50.83 o 
  10   2   4      426.98      343.54    109.51 o 
  11   2   4      141.65      133.71     17.85 o 
  12   2   4      327.49      317.64     27.16 o 
  13   2   4        2.14       11.95     14.94 o 
 -13   3   4      653.93      657.44     36.66 o 
 -12   3   4       30.41       28.99      8.14 o 
 -11   3   4      361.28      402.85     24.10 o 
 -10   3   4        5.65       16.89      8.16 o 
  -9   3   4      210.74      197.04     16.10 o 
  -8   3   4       89.46       94.29      9.09 o 
  -7   3   4      161.04      175.83     11.72 o 
  -6   3   4      432.49      504.41     20.64 o 
  -5   3   4        2.61        2.23      5.49 o 
  -4   3   4      568.80      565.41     23.16 o 
  -3   3   4      333.99      405.94     25.30 o 
  -2   3   4     2184.91     2228.34     85.88 o 
  -1   3   4     1132.69     1101.01     44.80 o 
   0   3   4      113.03      125.39     10.01 o 
   1   3   4       21.30       14.05      5.57 o 
   2   3   4      354.08      337.17     16.45 o 
   3   3   4      181.04      200.78     12.00 o 
   4   3   4      495.87      528.61     24.98 o 
   5   3   4        4.81        7.42      5.98 o 
   6   3   4      837.02      870.28     37.97 o 
   7   3   4       22.85       23.94      7.90 o 
   8   3   4      388.23      327.41     32.80 o 
   9   3   4      367.04      336.28     29.93 o 
  10   3   4      259.97      226.07     23.63 o 
  11   3   4      434.48      404.27     32.94 o 
  12   3   4        7.92       14.24     11.44 o 
  13   3   4        1.94        6.40     14.23 o 
 -13   4   4      152.68      152.23     15.46 o 
 -12   4   4       61.85       61.75     11.70 o 
 -11   4   4      133.64      136.42     15.52 o 
 -10   4   4        3.56       13.61      7.42 o 
  -9   4   4        0.15        7.83      7.70 o 
  -8   4   4      316.37      329.46     21.10 o 
  -7   4   4      695.70      745.34     28.13 o 
  -6   4   4       71.99      103.15      9.48 o 
  -5   4   4      141.25      145.64     11.42 o 
  -4   4   4      415.57      413.69     19.56 o 
  -3   4   4     1736.85     1820.89     71.65 o 
  -2   4   4       97.74       93.01      9.37 o 
  -1   4   4        8.49        5.51      5.37 o 
   0   4   4       43.31       73.43      8.23 o 
   1   4   4     2517.54     2311.78     78.76 o 
   2   4   4      257.37      202.08     13.57 o 
   3   4   4        0.21       12.04      6.55 o 
   4   4   4       32.37       25.17      6.83 o 
   5   4   4     1000.98     1114.55     46.67 o 
   6   4   4      233.52      258.49     19.68 o 
   7   4   4      278.06      277.30     29.20 o 
   8   4   4     1293.42     1398.37     68.03 o 
   9   4   4       67.25       48.82     12.17 o 
  10   4   4      293.31      353.89     31.17 o 
  11   4   4       70.99       95.51     27.03 o 
  12   4   4        0.02        0.71     10.98 o 
  13   4   4        2.68       12.80     13.52 o 
 -13   5   4        7.86        1.72     10.66 o 
 -12   5   4       32.45       39.94     10.44 o 
 -11   5   4      457.11      525.41     37.68 o 
 -10   5   4        3.85       -9.30      9.30 o 
  -9   5   4      302.45      306.23     42.15 o 
  -8   5   4     1164.31     1070.78     68.17 o 
  -7   5   4      168.28      183.55     14.98 o 
  -6   5   4      489.86      492.96     29.15 o 
  -5   5   4        1.27       -3.00      5.85 o 
  -4   5   4       19.47       37.92     11.09 o 
  -3   5   4      526.79      527.17     25.83 o 
  -2   5   4        2.68        0.04      5.61 o 
  -1   5   4      106.19      137.38     11.21 o 
   0   5   4      826.90      729.89     32.15 o 
   1   5   4      185.44      220.71     16.68 o 
   2   5   4      279.97      297.94     20.21 o 
   3   5   4        5.36        8.02      5.77 o 
   4   5   4       58.62       58.89      8.89 o 
   5   5   4       58.79      102.64     12.28 o 
   6   5   4       69.32       96.28     12.59 o 
   7   5   4       13.64       20.63      8.78 o 
   8   5   4     1413.68     1492.04     62.77 o 
   9   5   4        8.50       10.08     10.14 o 
  10   5   4        0.47       -1.13      9.66 o 
  11   5   4       58.86       58.13     26.68 o 
  12   5   4       49.13       54.06     16.36 o 
 -13   6   4      468.09      469.28     43.04 o 
 -12   6   4      319.76      324.62     28.71 o 
 -11   6   4      142.52      171.02     23.24 o 
 -10   6   4      143.13      149.25     17.91 o 
  -9   6   4      148.57      149.97     18.64 o 
  -8   6   4       51.98       59.73     12.01 o 
  -7   6   4      317.05      309.54     20.43 o 
  -6   6   4      431.18      436.99     29.78 o 
  -5   6   4      532.33      645.05     42.74 o 
  -4   6   4      406.84      375.68     38.73 o 
  -3   6   4      583.10      640.41     34.53 o 
  -2   6   4       50.86       36.90      8.53 o 
  -1   6   4       32.00       36.65      8.61 o 
   0   6   4     1098.89     1127.24     54.20 o 
   1   6   4     1766.87     1851.11     84.19 o 
   2   6   4     1348.60     1367.11     64.34 o 
   3   6   4     2394.87     2572.49    140.08 o 
   4   6   4     1020.69     1000.93     42.64 o 
   5   6   4     1085.86     1114.72     55.02 o 
   6   6   4       25.10       25.13     10.27 o 
   7   6   4      197.17      205.75     16.94 o 
   8   6   4        7.12        1.09     11.70 o 
   9   6   4       86.21      102.55     13.62 o 
  10   6   4       35.25       30.52     10.68 o 
  11   6   4      663.12      706.30     64.73 o 
  12   6   4      140.70      113.82     21.34 o 
 -12   7   4       48.40       69.57     11.38 o 
 -11   7   4       68.00       49.73     11.89 o 
 -10   7   4      405.92      461.54     31.26 o 
  -9   7   4     1460.49     1559.99     76.56 o 
  -8   7   4      223.75      258.27     30.17 o 
  -7   7   4      191.35      196.40     16.18 o 
  -6   7   4     1399.54     1463.03     85.63 o 
  -5   7   4      286.10      325.15     28.76 o 
  -4   7   4      519.88      509.63     60.47 o 
  -3   7   4      453.79      511.61     31.10 o 
  -2   7   4        6.81       18.21      7.83 o 
  -1   7   4     1077.13     1121.74     54.88 o 
   0   7   4       71.76       99.87     13.31 o 
   1   7   4        5.57       18.58      8.26 o 
   2   7   4      328.65      345.88     23.73 o 
   3   7   4       62.63       51.59     15.00 o 
   4   7   4      188.27      206.04     15.95 o 
   5   7   4       17.42       35.33     11.78 o 
   6   7   4     1293.16     1344.05     66.96 o 
   7   7   4      544.58      692.37     36.29 o 
   8   7   4       22.04       10.09      9.65 o 
   9   7   4       85.96      110.80     13.72 o 
  10   7   4       68.32       59.53     12.84 o 
  11   7   4      677.49      737.76     49.79 o 
  12   7   4       49.48       63.31     19.21 o 
 -12   8   4       13.74       19.92     17.78 o 
 -11   8   4      255.16      263.26     20.70 o 
 -10   8   4      174.06      164.26     17.47 o 
  -9   8   4        1.29        6.67     10.77 o 
  -8   8   4        7.96      -11.42     11.42 o 
  -7   8   4        0.23       -8.08      9.65 o 
  -6   8   4      192.28      212.13     22.68 o 
  -5   8   4      700.07      717.20     47.88 o 
  -4   8   4        0.97       -8.40      8.40 o 
  -3   8   4      146.06      175.23     23.47 o 
  -2   8   4      369.61      361.54     23.84 o 
  -1   8   4      423.04      464.06     26.92 o 
   0   8   4        1.63       22.44     13.14 o 
   1   8   4     1289.59     1304.13     69.00 o 
   2   8   4      105.82      112.52     14.92 o 
   3   8   4        3.42       -1.68      9.83 o 
   4   8   4      537.60      578.95     36.19 o 
   5   8   4      612.89      743.77     55.80 o 
   6   8   4     1868.85     2111.41     99.14 o 
   7   8   4     2124.32     2376.85     95.81 o 
   8   8   4       55.91       88.13     12.88 o 
   9   8   4      719.34      859.45     47.41 o 
  10   8   4      429.68      437.57     29.64 o 
  11   8   4        9.78       17.07     16.36 o 
 -11   9   4      197.94      213.21     28.81 o 
 -10   9   4      407.03      388.07     34.82 o 
  -9   9   4       75.71       91.04     19.24 o 
  -8   9   4       37.96       31.16     16.71 o 
  -7   9   4       24.76       17.57     10.77 o 
  -6   9   4       63.42       79.09     15.19 o 
  -5   9   4      359.34      304.25     44.10 o 
  -4   9   4      382.33      385.82     41.15 o 
  -3   9   4       69.50       62.89     12.22 o 
  -2   9   4       33.82       25.22     11.29 o 
  -1   9   4      151.15      127.72     26.75 o 
   0   9   4       11.09        1.88      9.66 o 
   1   9   4      219.73      237.19     23.55 o 
   2   9   4       43.70       47.93     12.12 o 
   3   9   4        0.48      -13.45     13.45 o 
   4   9   4        0.25       -7.66     15.89 o 
   5   9   4        7.40       14.15     17.78 o 
   6   9   4      188.93      179.00     28.05 o 
   7   9   4      216.77      213.77     19.92 o 
   8   9   4        7.13       10.35     14.66 o 
   9   9   4       26.50       15.27     11.83 o 
  10   9   4      148.90      180.31     19.54 o 
 -10  10   4      338.92      395.00     37.70 o 
  -9  10   4        1.13      -14.80     15.06 o 
  -8  10   4        1.41       11.57     15.84 o 
  -7  10   4       49.88       68.78     18.62 o 
  -6  10   4       46.17       55.05     20.27 o 
  -5  10   4       31.03       49.97     24.19 o 
  -4  10   4      536.85      568.02     35.83 o 
  -3  10   4      917.46      967.70     63.21 o 
  -2  10   4       36.62       19.25     12.53 o 
  -1  10   4       65.81       66.49     20.63 o 
   0  10   4      722.26      728.28     98.27 o 
   1  10   4      450.79      438.06     30.99 o 
   2  10   4       59.60       65.33     13.73 o 
   3  10   4       73.50       69.47     14.29 o 
   4  10   4      171.71      169.18     18.74 o 
   5  10   4        1.23      -16.90     16.90 o 
   6  10   4       12.51       15.25     13.19 o 
   7  10   4       48.09       41.48     16.04 o 
   8  10   4       61.33       89.66     26.32 o 
   9  10   4        4.29        8.68     14.00 o 
  -9  11   4       99.15       81.09     28.45 o 
  -8  11   4        0.92       10.67     22.05 o 
  -7  11   4       11.96       48.37     25.61 o 
  -6  11   4      195.53      232.61     31.30 o 
  -5  11   4      116.50      125.91     22.76 o 
  -4  11   4       53.94       75.69     16.65 o 
  -3  11   4       96.53       97.38     17.75 o 
  -2  11   4       56.06       40.22     13.93 o 
  -1  11   4      230.81      212.76     29.17 o 
   0  11   4      252.45      224.36     25.26 o 
   1  11   4       20.46       23.30     10.94 o 
   2  11   4      111.96      131.63     17.93 o 
   3  11   4      411.75      506.70     33.74 o 
   4  11   4       27.39       26.35     12.64 o 
   5  11   4        0.89       19.59     10.67 o 
   6  11   4       15.29        3.91     13.90 o 
   7  11   4       91.08       80.50     22.76 o 
   8  11   4        3.13        2.26     20.63 o 
   9  11   4       20.13       22.05     17.07 o 
  -8  12   4       78.20       46.95     24.19 o 
  -7  12   4       40.07       69.71     24.90 o 
  -6  12   4      104.39       89.74     27.39 o 
  -5  12   4      790.84      811.58     70.42 o 
  -4  12   4      651.99      668.60     61.18 o 
  -3  12   4      153.66      176.73     22.49 o 
  -2  12   4      684.90      694.15     49.04 o 
  -1  12   4      186.67      201.67     24.20 o 
   0  12   4      850.83      921.50     60.67 o 
   1  12   4      606.04      639.19     67.93 o 
   2  12   4       88.45       67.21     16.16 o 
   3  12   4        7.82       17.92     13.45 o 
   4  12   4       60.32       69.48     12.60 o 
   5  12   4       87.87      108.58     19.97 o 
   6  12   4      184.19      199.04     49.79 o 
   7  12   4       96.11       97.22     18.16 o 
  -6  13   4      114.80       83.94     25.61 o 
  -5  13   4      182.87      224.79     27.74 o 
  -4  13   4       54.22       69.00     16.36 o 
  -3  13   4      275.42      287.14     44.46 o 
  -2  13   4       94.87       89.88     16.37 o 
  -1  13   4       29.76        2.72     11.57 o 
   0  13   4      320.97      236.88     44.10 o 
   1  13   4       57.01       46.58     14.43 o 
   2  13   4       16.87       32.49     12.73 o 
   3  13   4      129.21      116.13     13.92 o 
   4  13   4       14.95       30.20     10.63 o 
   5  13   4       35.85       28.68     14.97 o 
   6  13   4       17.35       18.50     15.65 o 
  -4  14   4      152.26      152.94     20.63 o 
  -3  14   4      174.61      148.67     22.05 o 
  -2  14   4       47.79       31.89     20.63 o 
  -1  14   4      180.21      165.41     25.96 o 
   0  14   4       87.12       90.99     15.28 o 
   1  14   4       19.62       10.55     10.34 o 
   2  14   4      689.88      588.28     57.36 o 
 -13   1   5       19.74       19.21     11.38 o 
 -12   1   5       13.30       11.84     15.65 o 
 -11   1   5      117.01      114.97     12.74 o 
 -10   1   5       97.42      128.56     14.08 o 
  -9   1   5       24.85       21.79      6.86 o 
  -8   1   5      135.22      141.68     10.66 o 
  -7   1   5      237.06      258.46     14.37 o 
  -6   1   5      676.94      713.28     27.22 o 
  -5   1   5      363.17      428.46     19.09 o 
  -4   1   5       48.41       43.74      7.12 o 
  -3   1   5      324.56      349.72     24.21 o 
  -2   1   5      398.09      419.84     24.73 o 
  -1   1   5      125.54      115.69      9.51 o 
   0   1   5       30.14       49.80      7.13 o 
   1   1   5      114.55      118.09      8.87 o 
   2   1   5       18.44       14.67      5.83 o 
   3   1   5      165.49      162.76     12.82 o 
   4   1   5      127.16      133.38     11.72 o 
   5   1   5       20.72       33.49      7.46 o 
   6   1   5       79.23       66.95      9.11 o 
   7   1   5      304.55      172.23     26.08 o 
   8   1   5      194.44      164.42     40.19 o 
   9   1   5      122.92      117.75     19.92 o 
  10   1   5        9.31       11.25     10.53 o 
  11   1   5      210.96      168.92     18.86 o 
  12   1   5      166.34      155.79     24.90 o 
 -13   2   5        7.40       24.19     12.09 o 
 -12   2   5      487.26      502.48     35.84 o 
 -11   2   5      270.80      287.76     29.17 o 
 -10   2   5       37.18       40.15      9.22 o 
  -9   2   5       24.63       17.76      6.52 o 
  -8   2   5      677.71      726.87     35.00 o 
  -7   2   5        0.14        4.35      5.75 o 
  -6   2   5       13.14       11.84      7.08 o 
  -5   2   5      203.29      211.25     14.09 o 
  -4   2   5       49.42       54.63      7.73 o 
  -3   2   5      476.01      524.39     22.01 o 
  -2   2   5      775.45      755.66     30.51 o 
  -1   2   5      318.93      345.82     17.83 o 
   0   2   5      116.18       97.36      8.76 o 
   1   2   5      624.86      639.87     30.55 o 
   2   2   5      870.63      856.06     33.12 o 
   3   2   5       24.98       28.78      7.08 o 
   4   2   5        1.54       -0.64      6.46 o 
   5   2   5      165.80      163.17     14.07 o 
   6   2   5       68.52       47.87      8.48 o 
   7   2   5      797.83      673.52     76.97 o 
   8   2   5      195.56      151.34     50.86 o 
   9   2   5      639.39      649.30     45.50 o 
  10   2   5      418.47      424.96     34.19 o 
  11   2   5        8.77       21.24     17.07 o 
  12   2   5       90.56       67.64     12.64 o 
 -12   3   5      889.24      881.15     54.72 o 
 -11   3   5      248.32      283.07     35.21 o 
 -10   3   5       68.05       63.53     13.81 o 
  -9   3   5      253.34      276.21     21.18 o 
  -8   3   5      627.28      699.98     33.42 o 
  -7   3   5      178.56      184.59     14.55 o 
  -6   3   5      671.66      732.26     33.68 o 
  -5   3   5      171.97      159.80     16.53 o 
  -4   3   5      842.50      836.20     33.03 o 
  -3   3   5      330.27      330.93     19.91 o 
  -2   3   5      104.29       92.17      9.06 o 
  -1   3   5      151.48      155.59     11.37 o 
   0   3   5      371.58      369.06     21.11 o 
   1   3   5       82.41       89.40      8.87 o 
   2   3   5      452.69      454.15     23.72 o 
   3   3   5       20.93       23.05      7.18 o 
   4   3   5        1.14        5.84      7.07 o 
   5   3   5       61.36       72.58      9.80 o 
   6   3   5       52.37       50.02      8.88 o 
   7   3   5      202.60      153.57     21.82 o 
   8   3   5       98.73      123.45     19.21 o 
   9   3   5      202.87      209.30     22.62 o 
  10   3   5      140.53      113.36     16.58 o 
  11   3   5      142.04      111.24     15.84 o 
  12   3   5      137.77      145.12     24.19 o 
 -12   4   5        3.49        0.99      9.59 o 
 -11   4   5        1.05       14.63     17.07 o 
 -10   4   5        2.28        7.27      9.81 o 
  -9   4   5       45.85       35.79     10.14 o 
  -8   4   5        2.60        2.80      8.21 o 
  -7   4   5        2.23       -6.02      6.02 o 
  -6   4   5       82.21       74.38      9.17 o 
  -5   4   5      137.32      101.14     11.13 o 
  -4   4   5      665.93      607.30     32.14 o 
  -3   4   5      116.16      123.31     11.77 o 
  -2   4   5      162.73      193.24     14.45 o 
  -1   4   5     2114.78     2306.42     90.24 o 
   0   4   5      647.25      671.04     31.02 o 
   1   4   5       34.44       22.54      6.81 o 
   2   4   5      370.49      391.09     21.75 o 
   3   4   5      216.56      252.39     16.66 o 
   4   4   5     1273.53     1168.23     63.24 o 
   5   4   5     1650.52     1723.10     80.08 o 
   6   4   5       73.50       88.62     12.45 o 
   7   4   5     1104.59     1124.52    129.25 o 
   8   4   5      743.37      825.89     57.26 o 
   9   4   5      200.98      221.54     23.79 o 
  10   4   5        6.49        2.26     14.23 o 
  11   4   5       19.95       28.85     11.11 o 
 -12   5   5      103.43      107.38     14.35 o 
 -11   5   5      391.87      406.28     26.84 o 
 -10   5   5      406.63      430.46     28.80 o 
  -9   5   5      344.38      307.01     26.42 o 
  -8   5   5      140.44      132.59     14.79 o 
  -7   5   5      105.43       97.17     17.78 o 
  -6   5   5      782.94      810.30     43.52 o 
  -5   5   5      234.75      228.11     17.11 o 
  -4   5   5      258.18      233.40     20.62 o 
  -3   5   5       70.64      101.06     13.77 o 
  -2   5   5      903.98      972.70     42.28 o 
  -1   5   5      341.94      362.85     21.31 o 
   0   5   5        0.65        2.77      6.47 o 
   1   5   5       27.53       34.86      9.04 o 
   2   5   5        1.97        5.26      8.13 o 
   3   5   5        3.57       -7.26      7.26 o 
   4   5   5      339.51      307.92     19.74 o 
   5   5   5      488.00      484.34     47.62 o 
   6   5   5       41.78       33.87     10.50 o 
   7   5   5       98.56      101.48     12.00 o 
   8   5   5      168.60      193.44     19.66 o 
   9   5   5      122.66      141.02     18.59 o 
  10   5   5      206.28      184.23     28.81 o 
  11   5   5      259.72      243.78     23.06 o 
 -12   6   5       77.18       96.03     21.34 o 
 -11   6   5       10.92       -9.49     15.54 o 
 -10   6   5        8.02        3.08      9.63 o 
  -9   6   5        9.75       21.41     10.64 o 
  -8   6   5        2.22        1.75      8.23 o 
  -7   6   5       71.51       57.14     11.86 o 
  -6   6   5      195.51      234.74     39.57 o 
  -5   6   5      673.36      607.34     99.23 o 
  -4   6   5       53.18       63.52     22.05 o 
  -3   6   5      275.98      279.17     54.73 o 
  -2   6   5       14.07       28.14     12.17 o 
  -1   6   5       75.32       84.07     12.17 o 
   0   6   5      262.43      248.50     20.24 o 
   1   6   5      798.58      817.57     65.99 o 
   2   6   5       96.22      109.78     18.73 o 
   3   6   5       63.14       59.65     12.72 o 
   4   6   5       75.04       64.36     29.52 o 
   5   6   5      605.58      563.63     60.29 o 
   6   6   5      407.81      436.66     28.93 o 
   7   6   5      427.12      418.50     24.48 o 
   8   6   5      427.75      504.31     32.03 o 
   9   6   5      315.70      378.82     30.91 o 
  10   6   5       37.89       40.60     12.82 o 
 -11   7   5       28.48       26.32     17.78 o 
 -10   7   5      154.48      142.44     15.09 o 
  -9   7   5       44.61       59.33     24.54 o 
  -8   7   5        0.37        1.59      9.95 o 
  -7   7   5       49.66       81.13     17.76 o 
  -6   7   5       65.10       54.13     12.07 o 
  -5   7   5       98.05      117.07     16.90 o 
  -4   7   5      319.90      349.01     49.40 o 
  -3   7   5       98.18       97.88     15.86 o 
  -2   7   5      232.17      191.13     38.62 o 
  -1   7   5        0.03        0.04      8.48 o 
   0   7   5       14.48       11.63      9.95 o 
   1   7   5       41.16       37.07     12.43 o 
   2   7   5       18.74       21.50      9.79 o 
   3   7   5       20.75        9.44      9.96 o 
   4   7   5      266.07      257.67     42.68 o 
   5   7   5       13.55        1.18     13.05 o 
   6   7   5      680.57      791.37     59.82 o 
   7   7   5       14.57       37.93     11.33 o 
   8   7   5       10.26        8.13     10.92 o 
   9   7   5      295.74      284.43     21.64 o 
  10   7   5       21.70       18.50     17.07 o 
 -10   8   5       80.91      106.42     23.12 o 
  -9   8   5      116.63      141.28     38.77 o 
  -8   8   5       27.31       30.62     11.41 o 
  -7   8   5        6.38       -4.05     10.24 o 
  -6   8   5      736.96      886.79     48.29 o 
  -5   8   5      115.64      143.26     22.41 o 
  -4   8   5        0.15      -10.08     10.08 o 
  -3   8   5       53.74       48.80     12.09 o 
  -2   8   5       20.11       16.52      8.88 o 
  -1   8   5      274.35      244.91     34.42 o 
   0   8   5       31.01       21.13     13.87 o 
   1   8   5      401.17      425.90     28.81 o 
   2   8   5      452.48      481.90     57.40 o 
   3   8   5       11.26        1.38     12.25 o 
   4   8   5      272.83      362.01     50.51 o 
   5   8   5      133.49      187.09     33.43 o 
   6   8   5      192.38      199.89     35.57 o 
   7   8   5      275.68      282.41     40.55 o 
   8   8   5      269.05      300.38     23.36 o 
   9   8   5       56.87       51.49     12.90 o 
  -9   9   5      231.95      206.90     23.75 o 
  -8   9   5       34.47       42.30     16.70 o 
  -7   9   5      413.29      416.35     32.11 o 
  -6   9   5      844.73      894.36     47.96 o 
  -5   9   5       57.28       85.11     15.50 o 
  -4   9   5       44.37       36.82     12.47 o 
  -3   9   5        2.28        2.03     10.24 o 
  -2   9   5       16.11       28.38     11.11 o 
  -1   9   5      217.46      189.20     26.16 o 
   0   9   5       48.44       67.35     12.43 o 
   1   9   5      186.83      185.35     34.86 o 
   2   9   5      126.15      133.95     19.32 o 
   3   9   5        0.11      -15.65     15.65 o 
   4   9   5       79.70       70.62     24.54 o 
   5   9   5      336.10      379.79     49.79 o 
   6   9   5      174.26      165.05     21.56 o 
   7   9   5        0.08      -15.29     15.29 o 
   8   9   5       19.74       19.00     18.50 o 
  -8  10   5       36.98       29.96     15.55 o 
  -7  10   5       11.93       10.85     15.72 o 
  -6  10   5      180.07      196.39     18.12 o 
  -5  10   5      316.76      318.21     34.86 o 
  -4  10   5      160.29      162.60     19.60 o 
  -3  10   5        2.51        0.78     12.09 o 
  -2  10   5       80.19       99.59     20.63 o 
  -1  10   5        5.97      -12.80     12.80 o 
   0  10   5      898.10      980.16     61.60 o 
   1  10   5      594.57      559.26     43.75 o 
   2  10   5       37.99       41.78     16.01 o 
   3  10   5      650.23      699.57     76.11 o 
   4  10   5      370.86      303.23     41.26 o 
   5  10   5      286.70      297.35     41.97 o 
   6  10   5      422.41      410.74     33.95 o 
   7  10   5      186.49      173.22     22.18 o 
   8  10   5       84.03       86.07     22.76 o 
  -7  11   5      292.37      245.42     36.99 o 
  -6  11   5      119.66      146.95     25.96 o 
  -5  11   5      123.08      118.08     21.34 o 
  -4  11   5     1126.90     1238.32    101.72 o 
  -3  11   5      405.43      517.79     52.64 o 
  -2  11   5      183.55      187.80     29.17 o 
  -1  11   5        0.69       19.92     14.23 o 
   0  11   5       82.93       94.61     20.63 o 
   1  11   5        2.68      -11.38     14.23 o 
   2  11   5       18.64       -2.51     12.13 o 
   3  11   5      146.74      143.00     18.80 o 
   4  11   5       11.70       11.38     22.05 o 
   5  11   5        1.26       17.85     13.42 o 
   6  11   5      247.09      214.83     32.01 o 
   7  11   5       89.47       92.48     27.03 o 
  -5  12   5        0.84       16.89     12.80 o 
  -4  12   5      635.41      672.87     59.04 o 
  -3  12   5     1300.09     1355.70    108.84 o 
  -2  12   5      366.13      410.38     44.10 o 
  -1  12   5      245.87      269.60     32.72 o 
   0  12   5      173.70      150.81     24.19 o 
   1  12   5       26.86       10.67     13.52 o 
   2  12   5        0.94        4.98     14.94 o 
   3  12   5       81.38       79.67     19.92 o 
   4  12   5      136.90      120.93     23.47 o 
   5  12   5        7.06       12.80     15.65 o 
  -3  13   5        8.71        7.11     12.80 o 
  -2  13   5      147.44      157.92     24.19 o 
  -1  13   5      295.29      308.73     32.72 o 
   0  13   5      220.90      167.17     23.47 o 
   1  13   5      234.51      188.51     25.61 o 
   2  13   5       18.34       41.47     26.32 o 
  -9   0   6      341.27      326.29     27.61 o 
  -8   0   6       38.22       51.54     13.16 o 
  -7   0   6      648.79      682.51     47.15 o 
  -6   0   6      136.72      135.99     18.43 o 
  -5   0   6     1461.41     1061.27     91.05 o 
  -4   0   6      349.04      316.64     47.27 o 
  -3   0   6     3828.74     3484.22    417.53 o 
  -2   0   6     4017.58     4160.16    223.84 o 
  -1   0   6      239.88      255.61     26.14 o 
   0   0   6       95.36       90.72     21.34 o 
   1   0   6       55.30       39.93     10.42 o 
   2   0   6      318.82      362.38     30.67 o 
   3   0   6      139.30      144.73     18.53 o 
   4   0   6        3.44        9.89     10.42 o 
   5   0   6        5.34       -2.02      9.72 o 
   6   0   6      646.21      520.58    144.05 o 
   7   0   6      221.19      242.65     23.50 o 
   8   0   6     1055.57     1228.36    105.28 o 
   9   0   6      268.81      359.16     43.39 o 
  10   0   6        4.03        9.25     14.94 o 
 -10   1   6      334.05      310.86     38.41 o 
  -9   1   6      143.72      132.05     13.66 o 
  -8   1   6        3.75       -0.84      8.26 o 
  -7   1   6      549.09      576.59     30.98 o 
  -6   1   6       40.15       36.77      8.85 o 
  -5   1   6      360.25      338.28     26.07 o 
  -4   1   6      310.56      304.95     19.57 o 
  -3   1   6      884.62      835.10     55.44 o 
  -2   1   6     1313.79     1389.25     57.97 o 
  -1   1   6       17.36       11.50     10.23 o 
   0   1   6        0.93        0.40      7.00 o 
   1   1   6      140.94      144.15     11.30 o 
   2   1   6       51.75       58.71      8.28 o 
   3   1   6      175.03      182.11     22.49 o 
   4   1   6      166.33      159.07     16.74 o 
   5   1   6        6.05        4.79      6.93 o 
   6   1   6       15.07        8.48      9.04 o 
   7   1   6        0.38       18.28      8.67 o 
   8   1   6      117.12      149.39     34.50 o 
   9   1   6      310.31      311.41     27.15 o 
  10   1   6        0.42        0.69     21.70 o 
 -11   2   6        2.49       27.03     19.21 o 
 -10   2   6       67.68       41.26     23.47 o 
  -9   2   6      182.06      127.69     17.07 o 
  -8   2   6       51.94       60.89     14.49 o 
  -7   2   6        6.80        6.40      8.37 o 
  -6   2   6        4.40       -2.05     10.04 o 
  -5   2   6       22.46       14.66     13.98 o 
  -4   2   6       12.61        7.14      7.36 o 
  -3   2   6     1676.60     1457.72     75.98 o 
  -2   2   6      130.86      124.83     12.53 o 
  -1   2   6      181.50      173.05     14.14 o 
   0   2   6       39.22       38.29      8.01 o 
   1   2   6      393.55      354.13     27.95 o 
   2   2   6      159.46      153.12     16.27 o 
   3   2   6      247.06      279.60     18.72 o 
   4   2   6     2320.58     2370.45     93.31 o 
   5   2   6       47.28       47.78     10.00 o 
   6   2   6       47.06       43.47      8.69 o 
   7   2   6      155.99      131.50     14.22 o 
   8   2   6      398.31      372.72     32.33 o 
   9   2   6      121.69      139.37     18.85 o 
  10   2   6      175.73      181.35     19.11 o 
 -11   3   6      126.66      151.52     26.32 o 
 -10   3   6        0.17       16.36     18.50 o 
  -9   3   6      227.14      200.94     19.53 o 
  -8   3   6      159.56      186.36     16.93 o 
  -7   3   6      100.83      136.30     14.49 o 
  -6   3   6      292.25      288.96     42.55 o 
  -5   3   6       26.12       30.12      9.08 o 
  -4   3   6      305.40      256.04     35.70 o 
  -3   3   6        0.62        2.37      7.78 o 
  -2   3   6      179.51      158.80     24.54 o 
  -1   3   6       55.62       56.64      9.27 o 
   0   3   6      252.70      291.57     23.25 o 
   1   3   6        3.68        4.41      6.96 o 
   2   3   6      115.40       97.91     11.03 o 
   3   3   6      265.22      280.20     44.78 o 
   4   3   6       97.55      109.27     11.81 o 
   5   3   6      138.92      166.72     14.89 o 
   6   3   6       24.64       32.35      9.62 o 
   7   3   6        5.32       13.10      9.12 o 
   8   3   6       61.15       88.13     15.57 o 
   9   3   6       31.88       22.48     15.65 o 
  10   3   6       14.66        7.92     10.81 o 
 -10   4   6        9.72       16.36     18.50 o 
  -9   4   6       14.80       23.62      9.40 o 
  -8   4   6        0.02        2.42      8.18 o 
  -7   4   6      209.41      209.73     22.73 o 
  -6   4   6      279.91      202.56     35.21 o 
  -5   4   6       21.16       25.48      8.96 o 
  -4   4   6       97.72       81.23     17.13 o 
  -3   4   6       96.97       83.21     12.83 o 
  -2   4   6       53.27       42.77      9.65 o 
  -1   4   6      595.06      682.50     40.55 o 
   0   4   6       34.20       17.91     10.61 o 
   1   4   6        0.12        7.54      8.40 o 
   2   4   6        0.77       -5.50      9.04 o 
   3   4   6      349.23      388.43     26.62 o 
   4   4   6        5.26       14.27     11.22 o 
   5   4   6        0.44       -8.48      8.48 o 
   6   4   6      695.44      753.95     40.76 o 
   7   4   6      195.13      182.77     17.01 o 
   8   4   6      269.23      307.28     36.63 o 
   9   4   6      296.92      259.88     26.32 o 
 -10   5   6      195.63      223.36     33.43 o 
  -9   5   6      218.74      295.92     39.84 o 
  -8   5   6      310.61      337.28     59.72 o 
  -7   5   6      263.16      281.12     26.74 o 
  -6   5   6       75.76       71.10     14.35 o 
  -5   5   6      222.54      228.01     45.53 o 
  -4   5   6      229.31      158.03     19.82 o 
  -3   5   6       28.72       20.86      9.66 o 
  -2   5   6      168.63      161.19     32.46 o 
  -1   5   6      337.91      330.26     47.71 o 
   0   5   6      145.43      145.81     17.44 o 
   1   5   6        1.42        8.71      9.50 o 
   2   5   6        0.18        6.49      9.20 o 
   3   5   6      149.38      198.38     47.30 o 
   4   5   6        5.34       13.01     11.31 o 
   5   5   6       50.56       65.22     14.17 o 
   6   5   6       20.64       18.49     10.49 o 
   7   5   6      762.55      799.14     41.86 o 
   8   5   6        0.68       -0.02     13.52 o 
   9   5   6       47.53       52.87     14.18 o 
 -10   6   6        0.55        6.40     16.36 o 
  -9   6   6       27.72       19.21     19.21 o 
  -8   6   6       27.98       37.91     13.29 o 
  -7   6   6      472.82      507.79     53.71 o 
  -6   6   6      197.76      186.82     21.27 o 
  -5   6   6       13.87       27.73     10.91 o 
  -4   6   6      794.95      574.73    171.79 o 
  -3   6   6      102.25       70.14     13.84 o 
  -2   6   6        1.43       -2.28      8.57 o 
  -1   6   6     1039.37     1186.73     59.40 o 
   0   6   6      347.22      371.76     29.09 o 
   1   6   6      968.75     1083.33     54.86 o 
   2   6   6     1082.92     1225.88     60.21 o 
   3   6   6      222.64      207.56     32.37 o 
   4   6   6      919.84     1054.97     65.84 o 
   5   6   6       66.81       69.64     16.72 o 
   6   6   6       23.79       16.16     10.63 o 
   7   6   6        3.95      -16.36     16.36 o 
   8   6   6       34.54       41.97     19.21 o 
  -9   7   6      226.30      264.62     34.86 o 
  -8   7   6      205.95      184.34     21.27 o 
  -7   7   6      499.70      584.42     41.52 o 
  -6   7   6      425.73      441.43     34.32 o 
  -5   7   6      230.60      239.01     23.70 o 
  -4   7   6       29.70       44.37     12.25 o 
  -3   7   6      360.54      376.38     30.67 o 
  -2   7   6      184.60      169.60     20.86 o 
  -1   7   6       54.74       98.39     13.66 o 
   0   7   6        3.70        7.16      9.74 o 
   1   7   6       95.85       92.30     13.13 o 
   2   7   6      402.70      399.57     26.65 o 
   3   7   6      143.53      137.06     19.56 o 
   4   7   6       20.08       28.10     13.47 o 
   5   7   6        1.43        1.82     11.75 o 
   6   7   6       65.19       38.09     18.54 o 
   7   7   6       53.88       56.74     16.58 o 
   8   7   6        9.56        9.96     17.78 o 
  -8   8   6      187.01      186.37     29.88 o 
  -7   8   6       18.23       16.83     11.44 o 
  -6   8   6      125.34      123.36     17.01 o 
  -5   8   6       74.35       85.31     14.48 o 
  -4   8   6       63.51       45.31     12.13 o 
  -3   8   6       20.34       16.22     10.76 o 
  -2   8   6      288.11      307.09     27.39 o 
  -1   8   6      127.69      126.23     14.81 o 
   0   8   6       83.97       78.51     12.52 o 
   1   8   6        3.62        0.16     10.10 o 
   2   8   6       50.65       69.25     11.82 o 
   3   8   6      172.54      169.19     30.94 o 
   4   8   6      714.76      782.42     75.40 o 
   5   8   6      757.46      731.91     71.14 o 
   6   8   6     1234.89     1321.66     78.72 o 
   7   8   6       99.23       88.92     23.47 o 
  -7   9   6      156.50      154.62     30.23 o 
  -6   9   6      149.32      120.60     24.19 o 
  -5   9   6      161.87      177.96     19.32 o 
  -4   9   6       41.34       49.89     12.32 o 
  -3   9   6      199.03      192.52     20.33 o 
  -2   9   6      152.75      212.66     35.57 o 
  -1   9   6       81.97       60.53     14.28 o 
   0   9   6       21.55       41.78     10.74 o 
   1   9   6        3.46       19.96     12.04 o 
   2   9   6        0.15       -7.31     12.04 o 
   3   9   6        8.14       -4.98     19.21 o 
   4   9   6       10.95       -9.96     18.50 o 
   5   9   6        2.69       12.75     12.96 o 
   6   9   6        3.92       -5.93     13.27 o 
  -5  10   6      509.03      427.54     31.14 o 
  -4  10   6      192.12      142.52     27.74 o 
  -3  10   6      139.06      118.45     34.86 o 
  -2  10   6       69.95      109.55     19.92 o 
  -1  10   6      124.29      120.93     21.34 o 
   0  10   6      497.70      423.18     44.10 o 
   1  10   6      311.26      270.31     34.14 o 
   2  10   6       75.67      114.46     16.00 o 
   3  10   6        1.31       -7.82     18.50 o 
   4  10   6       11.69       20.63     19.92 o 
   5  10   6        1.51       13.52     16.36 o 
  -4  11   6       73.79       58.33     15.65 o 
  -3  11   6       67.93       79.67     15.65 o 
  -2  11   6       18.86       19.21     12.80 o 
  -1  11   6       50.07       68.29     16.36 o 
   0  11   6        0.80       17.07     14.23 o 
   1  11   6        0.50       14.23     13.52 o 
  -8   1   7       71.81       76.86     18.50 o 
  -7   1   7      378.58      348.69     22.79 o 
  -6   1   7      123.18      144.25     17.31 o 
  -5   1   7       51.11       39.90      8.89 o 
  -4   1   7       86.24      102.48     11.32 o 
  -3   1   7      107.85      125.03     12.22 o 
  -2   1   7      315.13      290.68     23.62 o 
  -1   1   7        1.92        9.12      8.01 o 
   0   1   7      145.33      149.77     16.33 o 
   1   1   7      110.94      141.70     25.18 o 
   2   1   7        0.51        9.73      8.85 o 
   3   1   7      249.30      226.90     18.62 o 
   4   1   7        4.32       -0.17      7.65 o 
   5   1   7       24.69       26.13      8.18 o 
   6   1   7        3.87        5.17      9.19 o 
   7   1   7        3.12       -7.54     12.80 o 
  -8   2   7        1.62       10.26     11.74 o 
  -7   2   7      107.51      133.77     16.20 o 
  -6   2   7       16.72       16.69      8.23 o 
  -5   2   7      108.97      104.13     12.80 o 
  -4   2   7        3.21        4.77     12.12 o 
  -3   2   7     1050.26     1140.78     56.53 o 
  -2   2   7        6.98       11.39      7.89 o 
  -1   2   7       21.45       30.92      8.90 o 
   0   2   7      507.25      489.80     25.78 o 
   1   2   7       15.60       17.85      8.81 o 
   2   2   7       39.64       51.31     11.16 o 
   3   2   7      100.89      111.19     13.36 o 
   4   2   7      202.35      205.73     17.09 o 
   5   2   7      633.22      717.28     39.24 o 
   6   2   7      310.82      271.40     20.77 o 
   7   2   7       74.47       33.58     14.48 o 
  -8   3   7      463.45      430.10     31.58 o 
  -7   3   7      125.92      125.29     36.28 o 
  -6   3   7       14.54       23.08     12.45 o 
  -5   3   7      440.59      471.97     29.27 o 
  -4   3   7      274.77      337.73     23.75 o 
  -3   3   7      287.35      345.67     24.22 o 
  -2   3   7       94.77      121.92     14.46 o 
  -1   3   7      102.42      110.38     13.95 o 
   0   3   7      360.49      395.08     27.71 o 
   1   3   7      134.78      144.37     18.07 o 
   2   3   7        2.70       18.33      9.57 o 
   3   3   7       51.06       54.85     12.73 o 
   4   3   7       82.29       92.71     12.24 o 
   5   3   7       47.48       41.25     15.29 o 
   6   3   7        1.95        8.91     10.42 o 
   7   3   7       53.89       43.39     17.78 o 
  -8   4   7       93.00       81.66     15.50 o 
  -7   4   7      147.27      161.44     17.52 o 
  -6   4   7      134.72      115.47     16.30 o 
  -5   4   7        5.85       18.44     11.74 o 
  -4   4   7        0.38       -1.32     10.02 o 
  -3   4   7        2.94        5.86     11.38 o 
  -2   4   7      378.75      410.73     46.24 o 
  -1   4   7      260.61      296.38     23.24 o 
   0   4   7       19.43       14.13     10.97 o 
   1   4   7      179.00      195.50     18.12 o 
   2   4   7       40.63       60.64     14.28 o 
   3   4   7     1221.93     1339.16     79.46 o 
   4   4   7      587.17      626.26     43.62 o 
   5   4   7        1.67       -1.56      9.87 o 
   6   4   7      434.93      467.34     34.53 o 
   7   4   7      819.87      988.71     85.36 o 
  -8   5   7      233.20      294.50     45.53 o 
  -7   5   7      213.27      241.03     22.18 o 
  -6   5   7      118.62      137.82     24.54 o 
  -5   5   7        4.11       31.81     10.60 o 
  -4   5   7       80.82      104.74     16.10 o 
  -3   5   7      511.30      548.54     39.97 o 
  -2   5   7        7.20        4.43     10.74 o 
  -1   5   7      152.70      186.93     17.89 o 
   0   5   7       18.56       24.72     10.44 o 
   1   5   7        0.28       -9.52      9.52 o 
   2   5   7      380.96      420.05     36.28 o 
   3   5   7       15.94       24.60     11.95 o 
   4   5   7      102.70       78.99     15.19 o 
   5   5   7      269.43      251.35     26.32 o 
   6   5   7       90.64      104.57     24.90 o 
  -7   6   7      302.62      304.46     36.99 o 
  -6   6   7      199.78      191.44     19.32 o 
  -5   6   7       10.24       17.60     11.54 o 
  -4   6   7      175.85      171.82     19.36 o 
  -3   6   7        2.72        0.32     15.29 o 
  -2   6   7       79.05       94.35     15.06 o 
  -1   6   7      101.58      135.79     14.85 o 
   0   6   7       57.76       71.08     15.44 o 
   1   6   7      305.89      284.56     32.19 o 
   2   6   7        0.97       19.83     12.09 o 
   3   6   7      107.09      141.05     24.90 o 
   4   6   7      279.08      272.00     24.08 o 
   5   6   7        4.78       -2.51     10.74 o 
   6   6   7       40.54       22.76     29.88 o 
  -6   7   7        7.35       31.61     11.54 o 
  -5   7   7      306.84      277.31     24.08 o 
  -4   7   7       17.60       21.42     11.38 o 
  -3   7   7       13.45        6.23     10.53 o 
  -2   7   7       25.92       -2.44     10.53 o 
  -1   7   7        1.54        5.58     10.81 o 
   0   7   7       34.82       38.72     10.48 o 
   1   7   7       68.13       81.88     17.92 o 
   2   7   7       16.02        8.89     11.79 o 
   3   7   7       11.37       28.16     12.13 o 
   4   7   7        5.72      -11.07     11.07 o 
   5   7   7      216.20      125.20     28.45 o 
  -4   8   7       56.75       72.15     12.45 o 
  -3   8   7      131.78      117.68     15.19 o 
  -2   8   7      106.90      121.62     15.84 o 
  -1   8   7       40.62       36.91     11.31 o 
   0   8   7       36.85       50.34     12.04 o 
   1   8   7      346.41      308.89     20.90 o 
   2   8   7        1.51      -12.07     12.07 o 
   3   8   7       28.92       54.77     20.63 o 
  -2   9   7      145.19       71.85     20.63 o 
  -5   0   8      121.14      103.15     19.21 o 
  -4   0   8     1208.58     1081.11     88.21 o 
  -3   0   8     1263.03     1035.88     61.60 o 
  -2   0   8       97.65       62.38     16.36 o 
  -1   0   8       12.93       -5.09     11.31 o 
   0   0   8       89.59       60.47     17.07 o 
   1   0   8        3.57       15.65     14.23 o 
   2   0   8      250.27      246.13     29.17 o 
   3   0   8      157.93      131.60     20.63 o 
  -5   1   8      280.17      328.65     37.70 o 
  -4   1   8      771.03      713.30     36.76 o 
  -3   1   8      185.61      170.30     14.75 o 
  -2   1   8       47.01       39.42      8.82 o 
  -1   1   8        7.89       26.31      9.30 o 
   0   1   8       64.93       77.67     13.55 o 
   1   1   8       17.55       18.50     15.65 o 
   2   1   8      150.26      145.50     15.84 o 
   3   1   8        0.91        4.27     12.09 o 
  -4   2   8      266.67      223.54     25.96 o 
  -3   2   8      199.07      154.73     17.10 o 
  -2   2   8        0.10       -9.62     14.58 o 
  -1   2   8       40.25       31.82     13.16 o 
   0   2   8       93.04       66.87     17.78 o 
   1   2   8       26.07       22.76     13.52 o 
   2   2   8      297.91      279.56     32.01 o 
   3   2   8      596.61      600.31     53.35 o 
  -4   3   8       56.18       32.72     12.58 o 
  -3   3   8      117.21      105.25     33.08 o 
  -2   3   8       23.33       14.63     10.53 o 
  -1   3   8      228.61      219.89     20.37 o 
   0   3   8       23.77       44.10     16.36 o 
   1   3   8       33.65       17.07     12.80 o 
   2   3   8      215.75      211.98     26.32 o 
   3   3   8      115.28      104.57     22.76 o 
  -3   4   8       48.50       37.70     15.65 o 
  -2   4   8      216.80      177.13     24.90 o 
  -1   4   8       43.30       49.08     14.94 o 
   0   4   8        5.69        8.54     12.80 o 
   1   4   8        0.10      -12.09     12.09 o 
   2   4   8       60.28       63.31     18.50 o 
                                                 
